# Supplementary material for: Knowledge, attitude and practice of animal producers towards antimicrobial use and antimicrobial resistance in Oromia zone, north eastern Ethiopia
Source: PLoS One. 2021 May 12;16(5):e0251596. doi: 10.1371/journal.pone.0251596 (PMC8115805; doi:10.1371/journal.pone.0251596)
Supplement: S1 File — (XLSX) [file pone.0251596.s001.xlsx]

## Sheet: Data Set
ID	Residence	Woreda	Age	Sex	Animal type	E.Level	K.AMR	K.Resi Zo0ses	K.Withdrawal P	K.AM.Ani.Pro	K.Over use -AMR	K.One's bad practice for others	Cumulative Knowledge	P.diseases	P.Administration	P.UseGuideline	P. use prescription	P.Use	P.A.source	CumulativeP	A.Profe.advice	A. Loss of effect	A.AM.Alternatives	A.AM.Abuse	Regulation Required	A. awarness	CumulativeA
1	Urban	Dewa Chefa	18-30	Male	Cattle	Diploma	Yes	Yes	Yes	Yes	No	Yes	Not Knowledgeable	Consult Vet	Vet	No	No	Production	Pharmacy	Bad Practice	Neutral	Dis Agree	Dis Agree	I don’t Know	Dis Agree	Agree	Negative Attitude
2	Urban	Kemissie	31-40	Male	Goat	Primary	Yes	No	No	No	No	I don't Know	Not Knowledgeable	Consult Vet	Vet	No	No	Treatment	Pharmacy	Bad Practice	Neutral	I don’t Know	Dis Agree	I don’t Know	Dis Agree	Agree	Negative Attitude
3	Semi Urban	Kemissie	18-30	Female	Cattle	Illiterate	Yes	I don't Know	I don't Know	I don't Know	I don't Know	I don't Know	Not Knowledgeable	Self treat	Vet	No	No	Production	Clinic	Bad Practice	Neutral	Dis Agree	Dis Agree	Dis Agree	Dis Agree	Agree	Negative Attitude
4	Rural	Jule Timuga	>40	Male	Goat	Secondary	Yes	Yes	Yes	Yes	Yes	Yes	Knowledgeable	Clinic	Vet	Yes	Yes	Treatment	Pharmacy	Good Practice	Strongly Agree	I don’t Know	Dis Agree	I don’t Know	Dis Agree	Agree	Negative Attitude
5	Semi Urban	Jule Timuga	31-40	Female	Poultry	Primary	No	No	No	No	No	No	Not Knowledgeable	Self treat	Vet	No	No	Prevention	Pharmacy	Bad Practice	I don’t Know	I don’t Know	Dis Agree	I don’t Know	I don’t Know	Neutral	Negative Attitude
6	Urban	Kemissie	18-30	Male	Goat	Diploma	Yes	Yes	Yes	Yes	Yes	Yes	Knowledgeable	Clinic	Vet	Yes	Yes	Treatment	Pharmacy	Good Practice	Strongly Agree	Strongly Agree	Agree	Agree	Strongly Agree	Strongly Agree	Positive Attitude
7	Urban	Jule Timuga	31-40	Female	All	Primary	No	I don't Know	I don't Know	I don't Know	I don't Know	I don't Know	Not Knowledgeable	Clinic	Vet	Yes	Yes	Treatment	Pharmacy	Good Practice	Neutral	I don’t Know	Dis Agree	Dis Agree	Strongly Agree	Agree	Negative Attitude
8	Rural	Jule Timuga	>40	Male	Goat	Secondary	No	No	I don't Know	I don't Know	I don't Know	No	Not Knowledgeable	Consult Vet	Traditional Healer	Yes	No	Production	Dispenser	Bad Practice	Neutral	Dis Agree	Dis Agree	I don’t Know	Dis Agree	Strongly Agree	Negative Attitude
9	Semi Urban	Bati	31-40	Male	Cattle	Illiterate	No	Yes	Yes	Yes	Yes	Yes	Not Knowledgeable	Consult Vet	Self	Yes	Yes	Production	Dispenser	Bad Practice	Neutral	Dis Agree	Dis Agree	I don’t Know	Dis Agree	Strongly Agree	Negative Attitude
10	Rural	Bati	18-30	Female	All	Secondary	Yes	No	No	No	No	No	Not Knowledgeable	Consult Vet	Traditional Healer	No	No	Prevention	Dispenser	Bad Practice	Strongly Agree	Agree	Agree	Agree	Agree	Agree	Positive Attitude
11	Rural	Jule Timuga	31-40	Male	Cattle	Diploma	Yes	Yes	Yes	Yes	Yes	Yes	Knowledgeable	Clinic	Vet	Yes	Yes	Treatment	Dispenser	Bad Practice	Strongly Agree	Agree	Agree	Neutral	Neutral	Agree	Negative Attitude
12	Semi Urban	Bati	>40	Male	Sheep	Illiterate	No	No	No	No	No	No	Not Knowledgeable	Self treat	Self	No	No	Prevention	Clinic	Bad Practice	Neutral	Dis Agree	Dis Agree	Dis Agree	Dis Agree	Agree	Negative Attitude
13	Semi Urban	Kemissie	31-40	Male	Sheep	Secondary	Yes	No	No	No	No	No	Not Knowledgeable	Consult Vet	Vet	Yes	Yes	Treatment	Pharmacy	Good Practice	Strongly Agree	Strongly Agree	Strongly Agree	Strongly Agree	Strongly Agree	Strongly Agree	Positive Attitude
14	Rural	Bati	18-30	Female	All	Illiterate	No	No	No	No	No	No	Not Knowledgeable	Clinic	Vet	Yes	Yes	Treatment	Pharmacy	Good Practice	Dis Agree	I don’t Know	I don’t Know	I don’t Know	I don’t Know	Agree	Negative Attitude
15	Semi Urban	Jule Timuga	31-40	Male	Goat	Diploma	Yes	Yes	Yes	Yes	Yes	Yes	Knowledgeable	Clinic	Vet	Yes	Yes	Treatment	Dispenser	Bad Practice	Strongly Agree	Neutral	Neutral	Neutral	Neutral	Strongly Agree	Negative Attitude
16	Semi Urban	Bati	31-40	Male	Cattle	Illiterate	No	No	No	No	No	No	Not Knowledgeable	Consult Vet	Self	Yes	Yes	Production	Dispenser	Bad Practice	Neutral	Dis Agree	Dis Agree	I don’t Know	Dis Agree	Strongly Agree	Negative Attitude
17	Rural	Bati	18-30	Female	Goat	Secondary	Yes	I don't Know	I don't Know	I don't Know	I don't Know	I don't Know	Not Knowledgeable	Consult Vet	Self	No	No	Control	Dispenser	Bad Practice	Strongly Agree	Neutral	Neutral	Neutral	Neutral	Agree	Negative Attitude
18	Semi Urban	Bati	>40	Male	Poultry	Diploma	Yes	Yes	Yes	Yes	Yes	Yes	Knowledgeable	Clinic	Vet	Yes	Yes	Prevention	Pharmacy	Bad Practice	Strongly Agree	Strongly Agree	Agree	Agree	Strongly Agree	Strongly Agree	Positive Attitude
19	Semi Urban	Kemissie	31-40	Female	All	Secondary	No	I don't Know	I don't Know	I don't Know	I don't Know	I don't Know	Not Knowledgeable	Consult Vet	Vet	No	No	Treatment	Pharmacy	Bad Practice	Neutral	I don’t Know	Dis Agree	I don’t Know	Dis Agree	Agree	Negative Attitude
20	Rural	Dewa Chefa	18-30	Male	Sheep	Secondary	No	No	No	No	No	No	Not Knowledgeable	Consult Vet	Self	Yes	Yes	Production	Dispenser	Bad Practice	Agree	Dis Agree	Dis Agree	Dis Agree	Dis Agree	Strongly Agree	Negative Attitude
21	Rural	Bati	>40	Female	Goat	Primary	No	I don't Know	I don't Know	I don't Know	I don't Know	I don't Know	Not Knowledgeable	Consult Vet	Vet	Yes	Yes	Treatment	Pharmacy	Good Practice	Strongly Agree	Neutral	Agree	Neutral	Neutral	Strongly Agree	Negative Attitude
22	Semi Urban	Dewa Chefa	31-40	Male	Goat	Secondary	Yes	Yes	Yes	Yes	Yes	Yes	Knowledgeable	Clinic	Vet	Yes	Yes	Treatment	Clinic	Good Practice	Strongly Agree	Dis Agree	Dis Agree	Dis Agree	Dis Agree	Agree	Negative Attitude
23	Semi Urban	Bati	18-30	Female	Cattle	Diploma	No	No	Yes	Yes	Yes	Yes	Not Knowledgeable	Clinic	Self	No	No	Production	Pharmacy	Bad Practice	Dis Agree	I don’t Know	I don’t Know	I don’t Know	I don’t Know	Neutral	Negative Attitude
24	Rural	Bati	31-40	Male	Cattle	Illiterate	No	I don't Know	I don't Know	I don't Know	I don't Know	No	Not Knowledgeable	Clinic	Self	Yes	Yes	Production	Clinic	Bad Practice	Strongly Agree	Agree	Agree	Agree	Agree	Strongly Agree	Positive Attitude
25	Urban	Kemissie	>40	Male	Sheep	Primary	Yes	Yes	I don't Know	I don't Know	I don't Know	I don't Know	Not Knowledgeable	Consult Vet	Self	Yes	Yes	Production	Dispenser	Bad Practice	Agree	Dis Agree	Dis Agree	Dis Agree	Dis Agree	Strongly Agree	Negative Attitude
26	Semi Urban	Kemissie	31-40	Female	Cattle	Secondary	No	Yes	Yes	Yes	Yes	Yes	Not Knowledgeable	Clinic	Self	Yes	Yes	Production	Clinic	Bad Practice	Strongly Agree	Strongly Agree	Strongly Agree	Strongly Agree	Strongly Agree	Strongly Agree	Positive Attitude
27	Urban	Kemissie	18-30	Male	Goat	Secondary	Yes	No	No	No	No	No	Not Knowledgeable	Self treat	Vet	No	No	Treatment	Pharmacy	Bad Practice	I don’t Know	I don’t Know	Dis Agree	I don’t Know	I don’t Know	Neutral	Negative Attitude
28	Rural	Dewa Chefa	31-40	Female	Goat	Diploma	No	Yes	Yes	Yes	Yes	Yes	Not Knowledgeable	Self treat	Self	No	Yes	Treatment	Pharmacy	Bad Practice	Dis Agree	I don’t Know	I don’t Know	I don’t Know	I don’t Know	Agree	Negative Attitude
29	Urban	Bati	18-30	Male	Poultry	Primary	No	I don't Know	I don't Know	I don't Know	I don't Know	I don't Know	Not Knowledgeable	Consult Vet	Self	Yes	No	Prevention	Dispenser	Bad Practice	Neutral	Dis Agree	Dis Agree	I don’t Know	Dis Agree	Strongly Agree	Negative Attitude
30	Semi Urban	Bati	31-40	Female	Sheep	Secondary	No	I don't Know	I don't Know	I don't Know	I don't Know	I don't Know	Not Knowledgeable	Self treat	Vet	No	No	Treatment	Clinic	Bad Practice	Strongly Agree	Dis Agree	Dis Agree	Neutral	Neutral	Agree	Negative Attitude
31	Rural	Jule Timuga	>40	Male	Goat	Diploma	Yes	Yes	Yes	Yes	Yes	Yes	Knowledgeable	Clinic	Vet	Yes	Yes	Treatment	Pharmacy	Good Practice	Strongly Agree	I don’t Know	Dis Agree	I don’t Know	I don’t Know	Neutral	Negative Attitude
32	Semi Urban	Dewa Chefa	18-30	Female	Cattle	Primary	No	I don't Know	No	No	I don't Know	I don't Know	Not Knowledgeable	Consult Vet	Vet	No	No	Production	Dispenser	Bad Practice	Strongly Agree	Agree	Agree	Agree	Agree	Agree	Positive Attitude
33	Urban	Kemissie	31-40	Male	Cattle	Secondary	Yes	Yes	No	No	No	No	Not Knowledgeable	Consult Vet	Vet	No	No	Production	Dispenser	Bad Practice	Strongly Agree	Strongly Agree	Strongly Agree	Agree	Agree	Strongly Agree	Positive Attitude
34	Semi Urban	Kemissie	>40	Female	All	Secondary	No	I don't Know	I don't Know	I don't Know	I don't Know	I don't Know	Not Knowledgeable	Clinic	Self	Yes	Yes	Control	Clinic	Bad Practice	Strongly Agree	Strongly Agree	Strongly Agree	Strongly Agree	Strongly Agree	Strongly Agree	Positive Attitude
35	Semi Urban	Bati	31-40	Male	Poultry	Primary	No	I don't Know	I don't Know	I don't Know	I don't Know	I don't Know	Not Knowledgeable	Self treat	Vet	No	No	Prevention	Pharmacy	Bad Practice	I don’t Know	I don’t Know	Dis Agree	I don’t Know	I don’t Know	Neutral	Negative Attitude
36	Rural	Bati	>40	Female	Goat	Secondary	No	I don't Know	I don't Know	I don't Know	I don't Know	I don't Know	Not Knowledgeable	Consult Vet	Traditional Healer	Yes	No	Production	Dispenser	Bad Practice	Neutral	Dis Agree	Dis Agree	I don’t Know	Dis Agree	Strongly Agree	Negative Attitude
37	Semi Urban	Bati	18-30	Female	Cattle	Diploma	No	No	Yes	Yes	Yes	Yes	Not Knowledgeable	Consult Vet	Vet	Yes	Yes	Production	Pharmacy	Bad Practice	Strongly Agree	Neutral	Neutral	Neutral	Neutral	Strongly Agree	Negative Attitude
38	Urban	Kemissie	31-40	Male	Cattle	Illiterate	Yes	No	No	No	No	I don't Know	Not Knowledgeable	Self treat	Vet	No	No	Production	Pharmacy	Bad Practice	Dis Agree	I don’t Know	Dis Agree	I don’t Know	Dis Agree	Agree	Negative Attitude
39	Rural	Bati	31-40	Male	All	Primary	Yes	Yes	Yes	Yes	Yes	Yes	Knowledgeable	Clinic	Vet	Yes	Yes	Treatment	Pharmacy	Good Practice	Strongly Agree	I don’t Know	I don’t Know	I don’t Know	I don’t Know	Agree	Negative Attitude
40	Rural	Bati	>40	Female	Sheep	Illiterate	No	I don't Know	I don't Know	I don't Know	I don't Know	I don't Know	Not Knowledgeable	Consult Vet	Self	Yes	Yes	Prevention	Clinic	Bad Practice	Agree	Neutral	Neutral	Dis Agree	Dis Agree	Strongly Agree	Negative Attitude
41	Urban	Jule Timuga	18-30	Male	Cattle	Secondary	No	Yes	No	No	No	No	Not Knowledgeable	Clinic	Self	No	No	Production	Pharmacy	Bad Practice	Dis Agree	I don’t Know	I don’t Know	I don’t Know	I don’t Know	Strongly Agree	Negative Attitude
42	Semi Urban	Dewa Chefa	31-40	Female	Goat	Primary	No	I don't Know	I don't Know	I don't Know	I don't Know	I don't Know	Not Knowledgeable	Clinic	Vet	No	No	Treatment	Pharmacy	Bad Practice	Dis Agree	I don’t Know	I don’t Know	I don’t Know	I don’t Know	Strongly Agree	Negative Attitude
43	Rural	Jule Timuga	31-40	Female	Goat	Secondary	No	No	No	No	No	No	Not Knowledgeable	Self treat	Self	Yes	Yes	Prevention	Clinic	Bad Practice	Agree	Dis Agree	Dis Agree	Dis Agree	Dis Agree	Agree	Negative Attitude
44	Rural	Jule Timuga	>40	Male	Cattle	Illiterate	No	I don't Know	I don't Know	I don't Know	I don't Know	I don't Know	Not Knowledgeable	Clinic	Self	Yes	Yes	Production	Clinic	Bad Practice	Strongly Agree	Agree	Agree	Neutral	Agree	Strongly Agree	Negative Attitude
45	Semi Urban	Bati	18-30	Male	Sheep	Diploma	Yes	Yes	Yes	Yes	Yes	Yes	Knowledgeable	Clinic	Vet	Yes	Yes	Treatment	Pharmacy	Good Practice	Strongly Agree	Strongly Agree	Agree	Agree	Strongly Agree	Strongly Agree	Positive Attitude
46	Urban	Kemissie	31-40	Female	Cattle	Primary	Yes	I don't Know	I don't Know	I don't Know	I don't Know	I don't Know	Not Knowledgeable	Clinic	Self	Yes	Yes	Production	Clinic	Bad Practice	Strongly Agree	Strongly Agree	Strongly Agree	Strongly Agree	Strongly Agree	Strongly Agree	Positive Attitude
47	Semi Urban	Bati	>40	Male	Poultry	Secondary	No	No	No	No	No	No	Not Knowledgeable	Self treat	Vet	No	No	Prevention	Pharmacy	Bad Practice	I don’t Know	I don’t Know	Dis Agree	I don’t Know	I don’t Know	Neutral	Negative Attitude
48	Rural	Bati	18-30	Female	Cattle	Illiterate	No	Yes	Yes	Yes	Yes	Yes	Not Knowledgeable	Self treat	Self	Yes	Yes	Production	Clinic	Bad Practice	Neutral	Dis Agree	Dis Agree	Dis Agree	Dis Agree	Agree	Negative Attitude
49	Semi Urban	Bati	>40	Male	Cattle	Primary	No	I don't Know	I don't Know	I don't Know	I don't Know	I don't Know	Not Knowledgeable	Self treat	Vet	No	No	Production	Clinic	Bad Practice	Strongly Agree	Dis Agree	Dis Agree	Neutral	Neutral	Agree	Negative Attitude
50	Rural	Dewa Chefa	>40	Female	All	Diploma	Yes	Yes	Yes	No	Yes	Yes	Not Knowledgeable	Clinic	Vet	Yes	Yes	Treatment	Clinic	Good Practice	Agree	Dis Agree	Dis Agree	Dis Agree	Dis Agree	Agree	Negative Attitude
51	Semi Urban	Kemissie	18-30	Male	Goat	Secondary	Yes	Yes	Yes	Yes	Yes	Yes	Knowledgeable	Clinic	Vet	Yes	Yes	Treatment	Clinic	Good Practice	Strongly Agree	Strongly Agree	Agree	Agree	Strongly Agree	Strongly Agree	Positive Attitude
52	Rural	Jule Timuga	31-40	Male	Cattle	Illiterate	No	No	No	No	No	No	Not Knowledgeable	Clinic	Self	Yes	Yes	Production	Clinic	Bad Practice	Strongly Agree	Strongly Agree	Strongly Agree	Agree	Agree	Strongly Agree	Positive Attitude
53	Semi Urban	Bati	>40	Male	Poultry	Secondary	Yes	Yes	Yes	Yes	Yes	Yes	Knowledgeable	Clinic	Vet	Yes	Yes	Prevention	Pharmacy	Bad Practice	Strongly Agree	Strongly Agree	Agree	Agree	Strongly Agree	Strongly Agree	Positive Attitude
54	Semi Urban	Bati	31-40	Male	Cattle	Primary	Yes	Yes	Yes	Yes	Yes	Yes	Knowledgeable	Clinic	Vet	Yes	Yes	Treatment	Pharmacy	Good Practice	Strongly Agree	Strongly Agree	Strongly Agree	Agree	Agree	I don’t Know	Negative Attitude
55	Semi Urban	Bati	18-30	Female	Sheep	Secondary	No	No	No	No	I don't Know	I don't Know	Not Knowledgeable	Consult Vet	Self	Yes	Yes	Treatment	Dispenser	Bad Practice	Strongly Agree	Neutral	Neutral	Neutral	Neutral	Strongly Agree	Negative Attitude
56	Urban	Kemissie	31-40	Male	Goat	Secondary	Yes	No	No	No	No	No	Not Knowledgeable	Clinic	Self	Yes	Yes	Prevention	Pharmacy	Bad Practice	Dis Agree	I don’t Know	I don’t Know	I don’t Know	I don’t Know	Strongly Agree	Negative Attitude
57	Semi Urban	Bati	>40	Female	Cattle	Illiterate	No	I don't Know	I don't Know	I don't Know	I don't Know	I don't Know	Not Knowledgeable	Clinic	Self	No	No	Prevention	Pharmacy	Bad Practice	Dis Agree	I don’t Know	I don’t Know	I don’t Know	I don’t Know	Strongly Agree	Negative Attitude
58	Semi Urban	Jule Timuga	18-30	Male	Poultry	Secondary	No	No	No	No	No	No	Not Knowledgeable	Consult Vet	Self	No	No	Prevention	Dispenser	Bad Practice	Strongly Agree	Agree	Strongly Agree	Agree	Agree	I don’t Know	Negative Attitude
59	Semi Urban	Kemissie	31-40	Male	All	Diploma	Yes	Yes	Yes	Yes	Yes	Yes	Knowledgeable	Clinic	Vet	Yes	Yes	Treatment	Clinic	Good Practice	Strongly Agree	Strongly Agree	Agree	Agree	Strongly Agree	Strongly Agree	Positive Attitude
60	Rural	Dewa Chefa	>40	Female	Goat	Primary	Yes	No	No	No	No	No	Not Knowledgeable	Consult Vet	Vet	No	No	Production	Pharmacy	Bad Practice	Neutral	Dis Agree	Dis Agree	I don’t Know	Dis Agree	Strongly Agree	Negative Attitude
61	Urban	Kemissie	31-40	Female	Cattle	Illiterate	No	Yes	I don't Know	I don't Know	I don't Know	I don't Know	Not Knowledgeable	Clinic	Vet	Yes	Yes	Treatment	Pharmacy	Good Practice	Dis Agree	I don’t Know	I don’t Know	I don’t Know	I don’t Know	Agree	Negative Attitude
62	Semi Urban	Jule Timuga	>40	Male	Sheep	Secondary	Yes	Yes	Yes	Yes	Yes	Yes	Knowledgeable	Clinic	Vet	Yes	Yes	Treatment	Pharmacy	Good Practice	Strongly Agree	I don’t Know	Dis Agree	Dis Agree	Dis Agree	Agree	Negative Attitude
63	Rural	Bati	31-40	Male	Cattle	Primary	No	No	No	I don't Know	No	No	Not Knowledgeable	Clinic	Self	Yes	Yes	Treatment	Clinic	Bad Practice	Strongly Agree	Agree	Agree	Neutral	Agree	Strongly Agree	Negative Attitude
64	Semi Urban	Kemissie	18-30	Female	Goat	Diploma	No	Yes	Yes	Yes	Yes	Yes	Not Knowledgeable	Consult Vet	Self	Yes	Yes	Prevention	Clinic	Bad Practice	Strongly Agree	Neutral	Neutral	Dis Agree	Dis Agree	Strongly Agree	Negative Attitude
65	Semi Urban	Bati	31-40	Male	Cattle	Illiterate	No	I don't Know	I don't Know	I don't Know	I don't Know	I don't Know	Not Knowledgeable	Consult Vet	Traditional Healer	Yes	No	Treatment	Dispenser	Bad Practice	Neutral	Dis Agree	Dis Agree	I don’t Know	Dis Agree	Strongly Agree	Negative Attitude
66	Rural	Dewa Chefa	>40	Male	All	Primary	No	I don't Know	I don't Know	I don't Know	I don't Know	I don't Know	Not Knowledgeable	Consult Vet	Self	No	Yes	Production	Dispenser	Bad Practice	Strongly Agree	Agree	Agree	Neutral	Neutral	Dis Agree	Negative Attitude
67	Semi Urban	Jule Timuga	18-30	Female	Poultry	Secondary	Yes	I don't Know	I don't Know	I don't Know	I don't Know	I don't Know	Not Knowledgeable	Self treat	Vet	No	No	Prevention	Pharmacy	Bad Practice	Dis Agree	I don’t Know	Dis Agree	I don’t Know	I don’t Know	Neutral	Negative Attitude
68	Rural	Dewa Chefa	31-40	Male	Goat	Illiterate	No	I don't Know	I don't Know	I don't Know	I don't Know	I don't Know	Not Knowledgeable	Self treat	Vet	No	No	Treatment	Pharmacy	Bad Practice	Dis Agree	I don’t Know	Dis Agree	I don’t Know	I don’t Know	Agree	Negative Attitude
69	Rural	Jule Timuga	>40	Female	All	Primary	No	I don't Know	I don't Know	I don't Know	I don't Know	I don't Know	Not Knowledgeable	Consult Vet	Traditional Healer	Yes	No	Production	Dispenser	Bad Practice	Neutral	Dis Agree	Dis Agree	I don’t Know	Dis Agree	Strongly Agree	Negative Attitude
70	Rural	Jule Timuga	18-30	Male	Cattle	Diploma	Yes	Yes	Yes	Yes	Yes	Yes	Knowledgeable	Clinic	Vet	Yes	Yes	Treatment	Pharmacy	Good Practice	Agree	Agree	Strongly Agree	Agree	Agree	Neutral	Negative Attitude
71	Semi Urban	Bati	31-40	Male	Sheep	Secondary	Yes	Yes	Yes	Yes	Yes	Yes	Knowledgeable	Clinic	Vet	Yes	Yes	Treatment	Pharmacy	Good Practice	Agree	Agree	Agree	Agree	Strongly Agree	Strongly Agree	Positive Attitude
72	Rural	Jule Timuga	18-30	Female	Cattle	Illiterate	No	I don't Know	I don't Know	I don't Know	I don't Know	I don't Know	Not Knowledgeable	Self treat	Self	Yes	Yes	Prevention	Clinic	Bad Practice	Agree	Dis Agree	Dis Agree	Dis Agree	Dis Agree	Agree	Negative Attitude
73	Rural	Dewa Chefa	31-40	Male	Goat	Primary	Yes	Yes	Yes	Yes	Yes	Yes	Knowledgeable	Clinic	Vet	Yes	Yes	Treatment	Pharmacy	Good Practice	Agree	Neutral	Neutral	Neutral	Neutral	Agree	Negative Attitude
74	Semi Urban	Dewa Chefa	>40	Female	All	Diploma	No	No	Yes	Yes	Yes	Yes	Not Knowledgeable	Clinic	Self	Yes	Yes	Control	Clinic	Bad Practice	Strongly Agree	Strongly Agree	Agree	Agree	Agree	Strongly Agree	Positive Attitude
75	Urban	Kemissie	31-40	Male	Cattle	Secondary	Yes	No	No	No	No	No	Not Knowledgeable	Consult Vet	Traditional Healer	Yes	No	Production	Dispenser	Bad Practice	Neutral	Dis Agree	Dis Agree	I don’t Know	Dis Agree	Strongly Agree	Negative Attitude
76	Urban	Kemissie	18-30	Female	Poultry	Primary	Yes	Yes	No	No	No	No	Not Knowledgeable	Clinic	Self	No	No	Prevention	Pharmacy	Bad Practice	Dis Agree	I don’t Know	I don’t Know	I don’t Know	I don’t Know	Strongly Agree	Negative Attitude
77	Rural	Jule Timuga	31-40	Male	Goat	Diploma	Yes	Yes	Yes	Yes	Yes	Yes	Knowledgeable	Clinic	Vet	Yes	Yes	Treatment	Pharmacy	Good Practice	Agree	I don’t Know	Dis Agree	I don’t Know	I don’t Know	Neutral	Negative Attitude
78	Semi Urban	Jule Timuga	>40	Male	Cattle	Illiterate	No	I don't Know	I don't Know	I don't Know	I don't Know	I don't Know	Not Knowledgeable	Clinic	Self	Yes	Yes	Treatment	Pharmacy	Bad Practice	Dis Agree	I don’t Know	I don’t Know	I don’t Know	I don’t Know	I don’t Know	Negative Attitude
79	Semi Urban	Kemissie	>40	Female	Poultry	Secondary	No	I don't Know	I don't Know	I don't Know	I don't Know	I don't Know	Not Knowledgeable	Consult Vet	Vet	No	No	Prevention	Dispenser	Bad Practice	Strongly Agree	Strongly Agree	Strongly Agree	Strongly Agree	Strongly Agree	Neutral	Negative Attitude
80	Urban	Dewa Chefa	31-40	Male	Sheep	Diploma	Yes	Yes	Yes	No	Yes	Yes	Not Knowledgeable	Self treat	Self	No	No	Control	Clinic	Bad Practice	Agree	Dis Agree	Dis Agree	Dis Agree	Dis Agree	Agree	Negative Attitude
81	Semi Urban	Jule Timuga	18-30	Male	All	Secondary	Yes	Yes	Yes	Yes	Yes	Yes	Knowledgeable	Clinic	Vet	Yes	Yes	Treatment	Pharmacy	Good Practice	Agree	I don’t Know	I don’t Know	I don’t Know	I don’t Know	Agree	Negative Attitude
82	Urban	Kemissie	>40	Female	Cattle	Secondary	No	I don't Know	I don't Know	I don't Know	I don't Know	I don't Know	Not Knowledgeable	Consult Vet	Self	Yes	No	Production	Dispenser	Bad Practice	Neutral	Dis Agree	Dis Agree	I don’t Know	Dis Agree	Strongly Agree	Negative Attitude
83	Urban	Kemissie	31-40	Male	Cattle	Primary	Yes	Yes	I don't Know	I don't Know	I don't Know	I don't Know	Not Knowledgeable	Consult Vet	Self	Yes	Yes	Prevention	Clinic	Bad Practice	Agree	Dis Agree	Neutral	Dis Agree	Dis Agree	Strongly Agree	Negative Attitude
84	Semi Urban	Bati	>40	Female	Goat	Secondary	No	I don't Know	I don't Know	I don't Know	I don't Know	I don't Know	Not Knowledgeable	Self treat	Self	No	No	Control	Clinic	Bad Practice	Agree	Dis Agree	Dis Agree	Dis Agree	Dis Agree	Agree	Negative Attitude
85	Urban	Dewa Chefa	18-30	Male	Cattle	Diploma	Yes	Yes	Yes	Yes	Yes	Yes	Knowledgeable	Clinic	Vet	Yes	Yes	Treatment	Pharmacy	Good Practice	Strongly Agree	Strongly Agree	Strongly Agree	Strongly Agree	Strongly Agree	Strongly Agree	Positive Attitude
86	Rural	Jule Timuga	31-40	Female	All	Primary	No	No	I don't Know	I don't Know	I don't Know	No	Not Knowledgeable	Clinic	Self	Yes	Yes	Prevention	Clinic	Bad Practice	Strongly Agree	Neutral	Agree	Neutral	Dis Agree	Strongly Agree	Negative Attitude
87	Semi Urban	Bati	31-40	Male	Cattle	Secondary	Yes	Yes	Yes	Yes	Yes	Yes	Knowledgeable	Clinic	Vet	Yes	Yes	Treatment	Pharmacy	Good Practice	Agree	Agree	Agree	Agree	Strongly Agree	Strongly Agree	Positive Attitude
88	Semi Urban	Kemissie	>40	Female	Cattle	Secondary	Yes	I don't Know	I don't Know	I don't Know	I don't Know	No	Not Knowledgeable	Self treat	Vet	No	No	Control	Clinic	Bad Practice	Agree	Dis Agree	Dis Agree	Dis Agree	Dis Agree	Agree	Negative Attitude
89	Urban	Bati	18-30	Male	Goat	Diploma	Yes	Yes	Yes	Yes	Yes	Yes	Knowledgeable	Clinic	Vet	Yes	Yes	Treatment	Pharmacy	Good Practice	Strongly Agree	Agree	Agree	Agree	Strongly Agree	Strongly Agree	Positive Attitude
90	Semi Urban	Jule Timuga	31-40	Male	Cattle	Primary	No	I don't Know	I don't Know	I don't Know	I don't Know	I don't Know	Not Knowledgeable	Self treat	Vet	No	No	Control	Clinic	Bad Practice	Agree	Dis Agree	Dis Agree	Dis Agree	Dis Agree	Agree	Negative Attitude
91	Semi Urban	Bati	>40	Male	Goat	Secondary	Yes	Yes	Yes	Yes	Yes	Yes	Knowledgeable	Clinic	Vet	Yes	Yes	Treatment	Pharmacy	Good Practice	Agree	Agree	Agree	Agree	Strongly Agree	Strongly Agree	Positive Attitude
92	Semi Urban	Kemissie	>40	Male	All	Illiterate	Yes	No	No	No	No	No	Not Knowledgeable	Clinic	Self	Yes	Yes	Control	Clinic	Bad Practice	Strongly Agree	Strongly Agree	Strongly Agree	Strongly Agree	Strongly Agree	Strongly Agree	Positive Attitude
93	Semi Urban	Dewa Chefa	18-30	Male	Cattle	Primary	No	I don't Know	I don't Know	I don't Know	I don't Know	I don't Know	Not Knowledgeable	Clinic	Self	Yes	Yes	Prevention	Clinic	Bad Practice	Strongly Agree	Neutral	Agree	Neutral	Dis Agree	Strongly Agree	Negative Attitude
94	Urban	Kemissie	31-40	Female	Goat	Secondary	No	Yes	I don't Know	I don't Know	I don't Know	I don't Know	Not Knowledgeable	Self treat	Vet	No	No	Treatment	Pharmacy	Bad Practice	Neutral	I don’t Know	Dis Agree	I don’t Know	Dis Agree	Agree	Negative Attitude
95	Semi Urban	Bati	>40	Male	Cattle	Secondary	No	I don't Know	I don't Know	I don't Know	I don't Know	I don't Know	Not Knowledgeable	Self treat	Vet	No	No	Treatment	Pharmacy	Bad Practice	Dis Agree	I don’t Know	Dis Agree	I don’t Know	I don’t Know	Agree	Negative Attitude
96	Semi Urban	Bati	31-40	Male	Poultry	Primary	No	No	No	No	No	No	Not Knowledgeable	Clinic	Self	Yes	Yes	Prevention	Clinic	Bad Practice	Strongly Agree	Neutral	Agree	Neutral	Neutral	Strongly Agree	Negative Attitude
97	Urban	Jule Timuga	18-30	Male	All	Secondary	Yes	Yes	Yes	Yes	Yes	Yes	Knowledgeable	Clinic	Vet	Yes	Yes	Treatment	Clinic	Good Practice	Agree	Dis Agree	Dis Agree	Dis Agree	Dis Agree	Agree	Negative Attitude
98	Semi Urban	Dewa Chefa	31-40	Female	Sheep	Primary	No	No	No	No	No	No	Not Knowledgeable	Consult Vet	Self	Yes	Yes	Prevention	Clinic	Bad Practice	Strongly Agree	Neutral	Neutral	Dis Agree	Dis Agree	Strongly Agree	Negative Attitude
99	Urban	Dewa Chefa	18-30	Male	Poultry	Diploma	Yes	Yes	Yes	Yes	Yes	Yes	Knowledgeable	Clinic	Vet	Yes	Yes	Prevention	Pharmacy	Bad Practice	Strongly Agree	Strongly Agree	Strongly Agree	Strongly Agree	Strongly Agree	Strongly Agree	Positive Attitude
100	Rural	Jule Timuga	31-40	Male	Goat	Primary	No	I don't Know	I don't Know	I don't Know	I don't Know	I don't Know	Not Knowledgeable	Self treat	Vet	No	No	Treatment	Pharmacy	Bad Practice	Dis Agree	I don’t Know	Dis Agree	I don’t Know	I don’t Know	Neutral	Negative Attitude
101	Urban	Bati	18-30	Male	Sheep	Illiterate	Yes	Yes	Yes	Yes	Yes	Yes	Knowledgeable	Clinic	Vet	Yes	Yes	Treatment	Pharmacy	Good Practice	Agree	I don’t Know	Dis Agree	I don’t Know	I don’t Know	Neutral	Negative Attitude
102	Semi Urban	Jule Timuga	31-40	Female	All	Primary	Yes	Yes	Yes	Yes	Yes	Yes	Knowledgeable	Clinic	Vet	Yes	Yes	Treatment	Clinic	Good Practice	Agree	Dis Agree	Dis Agree	Neutral	Neutral	Agree	Negative Attitude
103	Semi Urban	Bati	31-40	Male	All	Diploma	Yes	Yes	Yes	No	Yes	Yes	Not Knowledgeable	Consult Vet	Traditional Healer	Yes	No	Production	Dispenser	Bad Practice	Neutral	Dis Agree	Dis Agree	I don’t Know	Dis Agree	Strongly Agree	Negative Attitude
104	Semi Urban	Kemissie	18-30	Male	Cattle	Secondary	Yes	I don't Know	I don't Know	I don't Know	I don't Know	I don't Know	Not Knowledgeable	Consult Vet	Vet	No	No	Prevention	Dispenser	Bad Practice	Strongly Agree	Neutral	Neutral	Neutral	Neutral	Agree	Negative Attitude
105	Rural	Jule Timuga	18-30	Male	All	Illiterate	No	I don't Know	I don't Know	I don't Know	I don't Know	I don't Know	Not Knowledgeable	Self treat	Vet	No	No	Treatment	Pharmacy	Bad Practice	Dis Agree	I don’t Know	Dis Agree	I don’t Know	I don’t Know	Agree	Negative Attitude
106	Semi Urban	Kemissie	>40	Female	All	Secondary	No	No	No	No	No	No	Not Knowledgeable	Clinic	Self	Yes	Yes	Prevention	Clinic	Bad Practice	Strongly Agree	Neutral	Agree	Dis Agree	Dis Agree	Strongly Agree	Negative Attitude
107	Rural	Bati	31-40	Male	Goat	Diploma	Yes	Yes	Yes	Yes	Yes	Yes	Knowledgeable	Clinic	Vet	Yes	Yes	Treatment	Clinic	Good Practice	Agree	Dis Agree	Dis Agree	Dis Agree	Dis Agree	Agree	Negative Attitude
108	Semi Urban	Kemissie	>40	Female	Poultry	Primary	No	Yes	I don't Know	I don't Know	I don't Know	Yes	Not Knowledgeable	Consult Vet	Vet	No	No	Prevention	Dispenser	Bad Practice	Strongly Agree	Strongly Agree	Strongly Agree	Strongly Agree	Strongly Agree	Strongly Agree	Positive Attitude
109	Urban	Bati	31-40	Male	All	Primary	No	I don't Know	I don't Know	I don't Know	I don't Know	I don't Know	Not Knowledgeable	Consult Vet	Vet	No	No	Treatment	Dispenser	Bad Practice	Strongly Agree	Agree	Agree	Agree	Agree	Strongly Agree	Positive Attitude
110	Semi Urban	Bati	31-40	Male	Goat	Primary	No	I don't Know	I don't Know	I don't Know	I don't Know	I don't Know	Not Knowledgeable	Consult Vet	Self	Yes	Yes	Control	Dispenser	Bad Practice	Strongly Agree	Neutral	Agree	Neutral	Agree	Agree	Negative Attitude
111	Semi Urban	Bati	31-40	Male	Goat	Diploma	Yes	Yes	Yes	Yes	Yes	Yes	Knowledgeable	Clinic	Vet	Yes	Yes	Treatment	Clinic	Good Practice	Agree	Agree	Agree	Agree	Strongly Agree	Strongly Agree	Positive Attitude
112	Semi Urban	Kemissie	>40	Female	All	Secondary	No	Yes	Yes	Yes	Yes	Yes	Not Knowledgeable	Self treat	Vet	No	No	Treatment	Pharmacy	Bad Practice	Dis Agree	I don’t Know	Dis Agree	I don’t Know	I don’t Know	Neutral	Negative Attitude
113	Urban	Dewa Chefa	>40	Female	All	Secondary	Yes	Yes	Yes	Yes	Yes	Yes	Knowledgeable	Clinic	Vet	Yes	Yes	Treatment	Pharmacy	Good Practice	Agree	Agree	Agree	Neutral	Neutral	Strongly Agree	Negative Attitude
114	Urban	Kemissie	31-40	Male	All	Primary	Yes	No	No	No	No	No	Not Knowledgeable	Consult Vet	Traditional Healer	Yes	No	Production	Dispenser	Bad Practice	Neutral	Dis Agree	Dis Agree	I don’t Know	Dis Agree	Strongly Agree	Negative Attitude
115	Urban	Kemissie	>40	Female	All	Secondary	No	Yes	No	No	No	No	Not Knowledgeable	Clinic	Traditional Healer	No	No	Control	Pharmacy	Bad Practice	Dis Agree	I don’t Know	I don’t Know	I don’t Know	I don’t Know	Agree	Negative Attitude
116	Urban	Dewa Chefa	>40	Male	Goat	Primary	No	No	No	No	No	No	Not Knowledgeable	Self treat	Traditional Healer	No	No	Treatment	Clinic	Bad Practice	Agree	Dis Agree	Dis Agree	Dis Agree	Dis Agree	Agree	Negative Attitude
117	Rural	Dewa Chefa	18-30	Male	All	Diploma	No	Yes	Yes	Yes	Yes	Yes	Not Knowledgeable	Clinic	Vet	Yes	Yes	Treatment	Pharmacy	Good Practice	Dis Agree	I don’t Know	I don’t Know	I don’t Know	I don’t Know	Agree	Negative Attitude
118	Semi Urban	Kemissie	18-30	Male	Cattle	Illiterate	No	No	I don't Know	No	No	No	Not Knowledgeable	Self treat	Traditional Healer	No	No	Prevention	Clinic	Bad Practice	Neutral	Dis Agree	Dis Agree	Dis Agree	Strongly Agree	Agree	Negative Attitude
119	Semi Urban	Jule Timuga	>40	Female	Goat	Secondary	No	Yes	Yes	Yes	Yes	Yes	Not Knowledgeable	Consult Vet	Traditional Healer	No	No	Production	Pharmacy	Bad Practice	Neutral	Dis Agree	Dis Agree	I don’t Know	Dis Agree	Strongly Agree	Negative Attitude
120	Rural	Bati	31-40	Female	Goat	Illiterate	Yes	I don't Know	I don't Know	I don't Know	I don't Know	I don't Know	Not Knowledgeable	Clinic	Self	Yes	Yes	Control	Clinic	Bad Practice	Strongly Agree	Agree	Agree	Neutral	Agree	Strongly Agree	Negative Attitude
121	Urban	Kemissie	31-40	Male	Poultry	Primary	Yes	I don't Know	I don't Know	I don't Know	I don't Know	I don't Know	Not Knowledgeable	Consult Vet	Self	No	No	Prevention	Dispenser	Bad Practice	Strongly Agree	Strongly Agree	Strongly Agree	Strongly Agree	Strongly Agree	Dis Agree	Negative Attitude
122	Urban	Kemissie	31-40	Male	All	Primary	Yes	Yes	Yes	Yes	Yes	Yes	Knowledgeable	Clinic	Vet	Yes	Yes	Treatment	Pharmacy	Good Practice	Agree	Dis Agree	Dis Agree	Dis Agree	Dis Agree	Strongly Agree	Negative Attitude
123	Semi Urban	Bati	31-40	Female	All	Diploma	Yes	Yes	Yes	Yes	Yes	Yes	Knowledgeable	Clinic	Vet	Yes	Yes	Treatment	Clinic	Good Practice	Agree	Agree	Agree	Agree	Strongly Agree	Strongly Agree	Positive Attitude
124	Rural	Jule Timuga	18-30	Female	Goat	Secondary	No	I don't Know	I don't Know	I don't Know	I don't Know	I don't Know	Not Knowledgeable	Self treat	Vet	No	No	Treatment	Pharmacy	Bad Practice	Dis Agree	I don’t Know	Dis Agree	I don’t Know	I don’t Know	Neutral	Negative Attitude
125	Semi Urban	Dewa Chefa	>40	Female	Poultry	Primary	No	No	No	No	No	No	Not Knowledgeable	Clinic	Self	No	No	Prevention	Pharmacy	Bad Practice	Dis Agree	I don’t Know	I don’t Know	I don’t Know	I don’t Know	Agree	Negative Attitude
126	Semi Urban	Bati	31-40	Male	Cattle	Illiterate	No	No	No	No	No	No	Not Knowledgeable	Clinic	Self	Yes	Yes	Control	Clinic	Bad Practice	Strongly Agree	Agree	Agree	Neutral	Neutral	Strongly Agree	Negative Attitude
127	Semi Urban	Dewa Chefa	31-40	Female	Goat	Illiterate	Yes	I don't Know	I don't Know	I don't Know	I don't Know	I don't Know	Not Knowledgeable	Self treat	Self	Yes	Yes	Prevention	Pharmacy	Bad Practice	Neutral	I don’t Know	Dis Agree	Dis Agree	Dis Agree	Agree	Negative Attitude
128	Rural	Dewa Chefa	31-40	Male	Goat	Diploma	Yes	Yes	Yes	Yes	Yes	Yes	Knowledgeable	Clinic	Vet	Yes	Yes	Treatment	Pharmacy	Good Practice	Agree	I don’t Know	Dis Agree	I don’t Know	I don’t Know	Neutral	Negative Attitude
129	Urban	Dewa Chefa	>40	Female	All	Secondary	No	Yes	No	No	I don't Know	I don't Know	Not Knowledgeable	Self treat	Vet	No	No	Control	Clinic	Bad Practice	Neutral	Dis Agree	Dis Agree	Dis Agree	Dis Agree	Agree	Negative Attitude
130	Semi Urban	Bati	31-40	Female	Goat	Illiterate	No	No	No	No	No	No	Not Knowledgeable	Self treat	Vet	No	No	Treatment	Pharmacy	Bad Practice	I don’t Know	I don’t Know	I don’t Know	I don’t Know	I don’t Know	Dis Agree	Negative Attitude
131	Semi Urban	Kemissie	18-30	Male	Cattle	Illiterate	No	No	No	No	No	No	Not Knowledgeable	Consult Vet	Self	Yes	Yes	Prevention	Clinic	Bad Practice	Agree	Dis Agree	Neutral	Dis Agree	Dis Agree	Strongly Agree	Negative Attitude
132	Rural	Jule Timuga	>40	Male	Cattle	Diploma	Yes	Yes	Yes	Yes	Yes	Yes	Knowledgeable	Clinic	Vet	Yes	Yes	Treatment	Clinic	Good Practice	Agree	Dis Agree	Dis Agree	Dis Agree	Dis Agree	Agree	Negative Attitude
133	Semi Urban	Dewa Chefa	31-40	Female	Cattle	Illiterate	No	Yes	Yes	Yes	Yes	Yes	Not Knowledgeable	Clinic	Self	Yes	Yes	Control	Clinic	Bad Practice	Strongly Agree	Strongly Agree	Strongly Agree	Strongly Agree	Strongly Agree	Strongly Agree	Positive Attitude
134	Rural	Jule Timuga	31-40	Male	Goat	Primary	Yes	Yes	Yes	Yes	Yes	Yes	Knowledgeable	Clinic	Vet	Yes	Yes	Treatment	Clinic	Good Practice	Agree	Dis Agree	Dis Agree	Neutral	Strongly Agree	Agree	Negative Attitude
135	Semi Urban	Jule Timuga	31-40	Male	Cattle	Diploma	Yes	Yes	Yes	Yes	Yes	Yes	Knowledgeable	Clinic	Vet	Yes	Yes	Treatment	Pharmacy	Good Practice	Agree	I don’t Know	Dis Agree	I don’t Know	I don’t Know	Strongly Agree	Negative Attitude
136	Rural	Dewa Chefa	31-40	Female	Cattle	Illiterate	No	Yes	Yes	Yes	Yes	Yes	Not Knowledgeable	Consult Vet	Vet	No	No	Treatment	Pharmacy	Bad Practice	Neutral	I don’t Know	Dis Agree	I don’t Know	Dis Agree	Agree	Negative Attitude
137	Rural	Dewa Chefa	31-40	Male	Goat	Diploma	No	Yes	Yes	Yes	Yes	Yes	Not Knowledgeable	Consult Vet	Self	Yes	Yes	Production	Dispenser	Bad Practice	Agree	Dis Agree	Dis Agree	I don’t Know	Dis Agree	Strongly Agree	Negative Attitude
138	Semi Urban	Bati	31-40	Male	All	Illiterate	Yes	No	No	No	No	No	Not Knowledgeable	Self treat	Vet	No	No	Treatment	Pharmacy	Bad Practice	I don’t Know	I don’t Know	I don’t Know	I don’t Know	I don’t Know	Dis Agree	Negative Attitude
139	Semi Urban	Dewa Chefa	18-30	Male	Cattle	Illiterate	No	I don't Know	I don't Know	I don't Know	I don't Know	I don't Know	Not Knowledgeable	Consult Vet	Self	Yes	Yes	Prevention	Clinic	Bad Practice	Strongly Agree	Neutral	Neutral	Dis Agree	Dis Agree	Strongly Agree	Negative Attitude
140	Rural	Jule Timuga	>40	Male	Goat	Primary	Yes	I don't Know	I don't Know	I don't Know	I don't Know	I don't Know	Not Knowledgeable	Clinic	Self	No	No	Control	Pharmacy	Bad Practice	Dis Agree	I don’t Know	I don’t Know	I don’t Know	I don’t Know	Strongly Agree	Negative Attitude
141	Rural	Bati	31-40	Female	Cattle	Illiterate	Yes	I don't Know	I don't Know	I don't Know	I don't Know	I don't Know	Not Knowledgeable	Clinic	Vet	Yes	Yes	Treatment	Clinic	Good Practice	Agree	Dis Agree	Dis Agree	Dis Agree	Dis Agree	Strongly Agree	Negative Attitude
142	Semi Urban	Jule Timuga	31-40	Male	Cattle	Illiterate	Yes	Yes	Yes	Yes	Yes	Yes	Knowledgeable	Clinic	Vet	Yes	Yes	Treatment	Clinic	Good Practice	Strongly Agree	Neutral	Neutral	Dis Agree	Dis Agree	Strongly Agree	Negative Attitude
143	Rural	Jule Timuga	31-40	Female	Goat	Primary	No	I don't Know	I don't Know	I don't Know	I don't Know	I don't Know	Not Knowledgeable	Self treat	Self	Yes	Yes	Treatment	Pharmacy	Bad Practice	Neutral	I don’t Know	Dis Agree	I don’t Know	I don’t Know	Agree	Negative Attitude
144	Rural	Jule Timuga	>40	Male	Cattle	Primary	Yes	I don't Know	I don't Know	I don't Know	I don't Know	I don't Know	Not Knowledgeable	Self treat	Self	No	No	Treatment	Clinic	Bad Practice	Strongly Agree	Dis Agree	Dis Agree	Neutral	Neutral	Agree	Negative Attitude
145	Urban	Bati	>40	Male	Goat	Primary	Yes	No	I don't Know	I don't Know	I don't Know	No	Not Knowledgeable	Clinic	Vet	No	No	Treatment	Pharmacy	Bad Practice	Dis Agree	I don’t Know	I don’t Know	I don’t Know	I don’t Know	I don’t Know	Negative Attitude
146	Semi Urban	Dewa Chefa	18-30	Male	Poultry	Diploma	Yes	Yes	Yes	Yes	Yes	Yes	Knowledgeable	Clinic	Vet	Yes	Yes	Prevention	Clinic	Bad Practice	Strongly Agree	Dis Agree	Neutral	Dis Agree	Dis Agree	Strongly Agree	Negative Attitude
147	Semi Urban	Bati	18-30	Male	Goat	Illiterate	Yes	Yes	Yes	Yes	Yes	Yes	Knowledgeable	Clinic	Vet	Yes	Yes	Treatment	Clinic	Good Practice	Strongly Agree	Strongly Agree	Agree	Agree	Agree	Strongly Agree	Positive Attitude
148	Rural	Bati	18-30	Female	Cattle	Illiterate	No	Yes	Yes	Yes	Yes	Yes	Not Knowledgeable	Clinic	Self	Yes	Yes	Treatment	Clinic	Bad Practice	Strongly Agree	Strongly Agree	Strongly Agree	Strongly Agree	Strongly Agree	Strongly Agree	Positive Attitude
149	Semi Urban	Jule Timuga	18-30	Male	All	Secondary	Yes	No	No	No	No	No	Not Knowledgeable	Self treat	Vet	No	No	Control	Clinic	Bad Practice	Strongly Agree	Dis Agree	Dis Agree	Neutral	Neutral	Agree	Negative Attitude
150	Semi Urban	Kemissie	>40	Female	All	Secondary	Yes	Yes	Yes	Yes	Yes	Yes	Knowledgeable	Clinic	Vet	Yes	Yes	Treatment	Pharmacy	Good Practice	Strongly Agree	Agree	Agree	Agree	Strongly Agree	Strongly Agree	Positive Attitude
151	Semi Urban	Jule Timuga	18-30	Male	Cattle	Illiterate	No	No	No	No	No	No	Not Knowledgeable	Self treat	Self	Yes	Yes	Treatment	Pharmacy	Bad Practice	Dis Agree	I don’t Know	I don’t Know	I don’t Know	I don’t Know	Agree	Negative Attitude
152	Semi Urban	Bati	18-30	Male	Sheep	Diploma	Yes	Yes	Yes	Yes	Yes	Yes	Knowledgeable	Clinic	Vet	Yes	Yes	Treatment	Pharmacy	Good Practice	Strongly Agree	Agree	Agree	Agree	Strongly Agree	Strongly Agree	Positive Attitude
153	Urban	Kemissie	31-40	Female	Cattle	Secondary	No	I don't Know	I don't Know	I don't Know	I don't Know	No	Not Knowledgeable	Self treat	Vet	No	No	Treatment	Pharmacy	Bad Practice	I don’t Know	I don’t Know	I don’t Know	I don’t Know	I don’t Know	I don’t Know	Negative Attitude
154	Semi Urban	Bati	18-30	Male	Goat	Secondary	No	No	No	No	No	No	Not Knowledgeable	Consult Vet	Self	Yes	Yes	Production	Dispenser	Bad Practice	Neutral	Dis Agree	Dis Agree	I don’t Know	Dis Agree	Strongly Agree	Negative Attitude
155	Semi Urban	Bati	31-40	Female	Goat	Illiterate	No	I don't Know	I don't Know	I don't Know	I don't Know	I don't Know	Not Knowledgeable	Consult Vet	Self	No	No	Prevention	Dispenser	Bad Practice	Strongly Agree	Neutral	Agree	Neutral	Neutral	I don’t Know	Negative Attitude
156	Rural	Dewa Chefa	31-40	Male	Goat	Primary	Yes	Yes	Yes	Yes	Yes	Yes	Knowledgeable	Clinic	Vet	Yes	Yes	Treatment	Clinic	Good Practice	Strongly Agree	Strongly Agree	Strongly Agree	Strongly Agree	Strongly Agree	Strongly Agree	Positive Attitude
157	Semi Urban	Bati	31-40	Male	Poultry	Diploma	Yes	Yes	Yes	Yes	Yes	Yes	Knowledgeable	Clinic	Vet	Yes	Yes	Prevention	Pharmacy	Bad Practice	Strongly Agree	Agree	Agree	Agree	Strongly Agree	Strongly Agree	Positive Attitude
158	Urban	Bati	>40	Male	Sheep	Primary	Yes	Yes	Yes	Yes	Yes	Yes	Knowledgeable	Clinic	Vet	Yes	Yes	Treatment	Clinic	Good Practice	Strongly Agree	Strongly Agree	Strongly Agree	Agree	Agree	Strongly Agree	Positive Attitude
159	Rural	Dewa Chefa	31-40	Male	Cattle	Illiterate	No	I don't Know	I don't Know	I don't Know	I don't Know	I don't Know	Not Knowledgeable	Consult Vet	Vet	No	No	Treatment	Pharmacy	Bad Practice	Neutral	I don’t Know	Dis Agree	I don’t Know	Dis Agree	Agree	Negative Attitude
160	Semi Urban	Kemissie	>40	Female	Goat	Primary	No	Yes	Yes	Yes	Yes	Yes	Not Knowledgeable	Self treat	Self	No	No	Treatment	Clinic	Bad Practice	Neutral	Dis Agree	Dis Agree	Dis Agree	Dis Agree	Strongly Agree	Negative Attitude
161	Semi Urban	Jule Timuga	31-40	Male	Goat	Secondary	No	I don't Know	I don't Know	I don't Know	I don't Know	I don't Know	Not Knowledgeable	Consult Vet	Vet	No	No	Prevention	Dispenser	Bad Practice	Strongly Agree	Neutral	Neutral	Neutral	Neutral	Agree	Negative Attitude
162	Rural	Bati	18-30	Female	Cattle	Illiterate	No	No	No	No	No	No	Not Knowledgeable	Self treat	Vet	No	No	Treatment	Clinic	Bad Practice	Agree	Dis Agree	Dis Agree	Dis Agree	Dis Agree	Agree	Negative Attitude
163	Semi Urban	Bati	31-40	Female	Poultry	Illiterate	Yes	Yes	Yes	Yes	Yes	Yes	Knowledgeable	Clinic	Vet	Yes	Yes	Prevention	Clinic	Bad Practice	Strongly Agree	Strongly Agree	Agree	Agree	Agree	Strongly Agree	Positive Attitude
164	Semi Urban	Bati	31-40	Male	Goat	Illiterate	No	Yes	Yes	Yes	I don't Know	Yes	Not Knowledgeable	Clinic	Self	No	No	Prevention	Pharmacy	Bad Practice	Dis Agree	I don’t Know	I don’t Know	I don’t Know	I don’t Know	Strongly Agree	Negative Attitude
165	Semi Urban	Dewa Chefa	>40	Female	All	Diploma	No	Yes	Yes	Yes	Yes	Yes	Not Knowledgeable	Self treat	Traditional Healer	No	No	Production	Pharmacy	Bad Practice	I don’t Know	I don’t Know	I don’t Know	I don’t Know	I don’t Know	Agree	Negative Attitude
166	Semi Urban	Dewa Chefa	31-40	Female	Goat	Primary	No	No	No	No	No	No	Not Knowledgeable	Self treat	Vet	No	No	Control	Clinic	Bad Practice	Neutral	Dis Agree	Dis Agree	Dis Agree	Dis Agree	Agree	Negative Attitude
167	Rural	Dewa Chefa	31-40	Male	Goat	Illiterate	No	I don't Know	I don't Know	I don't Know	I don't Know	I don't Know	Not Knowledgeable	Clinic	Self	Yes	Yes	Prevention	Clinic	Bad Practice	Strongly Agree	Neutral	Agree	Dis Agree	Dis Agree	Strongly Agree	Negative Attitude
168	Urban	Dewa Chefa	31-40	Female	Goat	Primary	No	Yes	Yes	Yes	Yes	Yes	Not Knowledgeable	Consult Vet	Vet	No	No	Production	Pharmacy	Bad Practice	Neutral	Dis Agree	Dis Agree	I don’t Know	Dis Agree	Strongly Agree	Negative Attitude
169	Urban	Bati	31-40	Male	Cattle	Secondary	No	I don't Know	I don't Know	I don't Know	I don't Know	I don't Know	Not Knowledgeable	Clinic	Self	Yes	Yes	Treatment	Pharmacy	Bad Practice	Dis Agree	I don’t Know	I don’t Know	I don’t Know	I don’t Know	Strongly Agree	Negative Attitude
170	Semi Urban	Bati	18-30	Female	Sheep	Illiterate	Yes	Yes	Yes	Yes	Yes	Yes	Knowledgeable	Clinic	Vet	Yes	Yes	Treatment	Pharmacy	Good Practice	Strongly Agree	I don’t Know	Dis Agree	I don’t Know	I don’t Know	Agree	Negative Attitude
171	Semi Urban	Dewa Chefa	31-40	Female	Goat	Secondary	No	No	I don't Know	No	I don't Know	No	Not Knowledgeable	Consult Vet	Self	Yes	Yes	Production	Dispenser	Bad Practice	Agree	Dis Agree	Dis Agree	Dis Agree	Dis Agree	Strongly Agree	Negative Attitude
172	Semi Urban	Kemissie	18-30	Female	Cattle	Illiterate	Yes	Yes	Yes	Yes	Yes	Yes	Knowledgeable	Clinic	Vet	Yes	Yes	Treatment	Clinic	Good Practice	Strongly Agree	Dis Agree	Dis Agree	Dis Agree	Dis Agree	Agree	Negative Attitude
173	Rural	Dewa Chefa	>40	Female	Cattle	Diploma	Yes	Yes	Yes	Yes	Yes	Yes	Knowledgeable	Clinic	Vet	Yes	Yes	Treatment	Pharmacy	Good Practice	Strongly Agree	I don’t Know	Dis Agree	Dis Agree	Dis Agree	Agree	Negative Attitude
174	Semi Urban	Bati	>40	Female	All	Secondary	No	I don't Know	No	I don't Know	I don't Know	I don't Know	Not Knowledgeable	Consult Vet	Vet	Yes	Yes	Treatment	Pharmacy	Good Practice	Strongly Agree	Agree	Agree	Agree	Agree	Strongly Agree	Positive Attitude
175	Rural	Bati	31-40	Female	Cattle	Illiterate	No	No	No	No	No	No	Not Knowledgeable	Self treat	Vet	No	No	Treatment	Pharmacy	Bad Practice	Dis Agree	I don’t Know	Dis Agree	I don’t Know	I don’t Know	Neutral	Negative Attitude
176	Semi Urban	Kemissie	18-30	Female	All	Illiterate	No	No	No	No	No	No	Not Knowledgeable	Clinic	Self	Yes	Yes	Prevention	Clinic	Bad Practice	Strongly Agree	Neutral	Neutral	Dis Agree	Dis Agree	Strongly Agree	Negative Attitude
177	Semi Urban	Dewa Chefa	>40	Female	Poultry	Diploma	Yes	Yes	Yes	Yes	Yes	Yes	Knowledgeable	Clinic	Vet	Yes	Yes	Prevention	Clinic	Bad Practice	Strongly Agree	Agree	Agree	Neutral	Neutral	Strongly Agree	Negative Attitude
178	Rural	Dewa Chefa	18-30	Male	Sheep	Illiterate	No	I don't Know	I don't Know	I don't Know	I don't Know	I don't Know	Not Knowledgeable	Clinic	Self	Yes	Yes	Prevention	Clinic	Bad Practice	Strongly Agree	Neutral	Neutral	Dis Agree	Dis Agree	Strongly Agree	Negative Attitude
179	Semi Urban	Dewa Chefa	31-40	Female	Goat	Illiterate	No	No	No	No	No	No	Not Knowledgeable	Consult Vet	Vet	No	No	Treatment	Dispenser	Bad Practice	Strongly Agree	Agree	Agree	Neutral	Neutral	I don’t Know	Negative Attitude
180	Semi Urban	Jule Timuga	>40	Male	Cattle	Secondary	Yes	Yes	Yes	Yes	Yes	Yes	Knowledgeable	Clinic	Vet	Yes	Yes	Treatment	Pharmacy	Good Practice	Strongly Agree	I don’t Know	I don’t Know	I don’t Know	I don’t Know	I don’t Know	Negative Attitude
181	Rural	Jule Timuga	>40	Female	All	Diploma	No	Yes	Yes	Yes	Yes	Yes	Not Knowledgeable	Self treat	Traditional Healer	No	No	Production	Clinic	Bad Practice	Neutral	Dis Agree	Dis Agree	Dis Agree	Dis Agree	Agree	Negative Attitude
182	Semi Urban	Kemissie	>40	Female	All	Secondary	No	I don't Know	I don't Know	I don't Know	I don't Know	I don't Know	Not Knowledgeable	Consult Vet	Vet	No	No	Production	Dispenser	Bad Practice	Strongly Agree	Neutral	Dis Agree	Neutral	Neutral	Dis Agree	Negative Attitude
183	Rural	Bati	31-40	Female	Goat	Illiterate	Yes	No	No	No	No	No	Not Knowledgeable	Consult Vet	Self	Yes	Yes	Prevention	Clinic	Bad Practice	Agree	Dis Agree	Neutral	Dis Agree	Dis Agree	Strongly Agree	Negative Attitude
184	Semi Urban	Jule Timuga	31-40	Male	Poultry	Illiterate	No	I don't Know	I don't Know	I don't Know	I don't Know	I don't Know	Not Knowledgeable	Clinic	Vet	Yes	Yes	Prevention	Pharmacy	Bad Practice	I don’t Know	I don’t Know	I don’t Know	I don’t Know	I don’t Know	Agree	Negative Attitude
185	Semi Urban	Dewa Chefa	31-40	Female	Goat	Illiterate	No	Yes	Yes	Yes	Yes	Yes	Not Knowledgeable	Consult Vet	Self	Yes	Yes	Treatment	Dispenser	Bad Practice	Strongly Agree	Agree	Strongly Agree	Agree	Agree	Agree	Positive Attitude
186	Urban	Dewa Chefa	>40	Male	All	Diploma	Yes	Yes	Yes	Yes	Yes	Yes	Knowledgeable	Clinic	Vet	Yes	Yes	Treatment	Pharmacy	Good Practice	Strongly Agree	Strongly Agree	Strongly Agree	Strongly Agree	Strongly Agree	Strongly Agree	Positive Attitude
187	Rural	Bati	31-40	Male	Cattle	Primary	No	No	No	No	No	No	Not Knowledgeable	Consult Vet	Vet	Yes	Yes	Treatment	Pharmacy	Good Practice	Strongly Agree	Strongly Agree	Strongly Agree	Agree	Agree	Strongly Agree	Positive Attitude
188	Urban	Dewa Chefa	>40	Female	All	Secondary	No	No	No	No	No	No	Not Knowledgeable	Clinic	Vet	Yes	Yes	Treatment	Pharmacy	Good Practice	Dis Agree	I don’t Know	I don’t Know	I don’t Know	I don’t Know	Dis Agree	Negative Attitude
189	Semi Urban	Bati	31-40	Female	Goat	Secondary	No	No	No	No	I don't Know	I don't Know	Not Knowledgeable	Consult Vet	Self	Yes	No	Production	Dispenser	Bad Practice	Neutral	Dis Agree	Dis Agree	I don’t Know	Dis Agree	Strongly Agree	Negative Attitude
190	Urban	Jule Timuga	18-30	Female	Cattle	Diploma	Yes	Yes	Yes	Yes	Yes	Yes	Knowledgeable	Clinic	Vet	Yes	Yes	Treatment	Pharmacy	Good Practice	Strongly Agree	Strongly Agree	Strongly Agree	Strongly Agree	Strongly Agree	Strongly Agree	Positive Attitude
191	Urban	Kemissie	31-40	Male	Goat	Primary	Yes	I don't Know	I don't Know	I don't Know	I don't Know	I don't Know	Not Knowledgeable	Consult Vet	Vet	No	No	Treatment	Pharmacy	Bad Practice	Neutral	I don’t Know	Dis Agree	I don’t Know	Dis Agree	Agree	Negative Attitude
192	Semi Urban	Kemissie	18-30	Male	Goat	Illiterate	No	Yes	Yes	Yes	Yes	Yes	Not Knowledgeable	Consult Vet	Traditional Healer	Yes	No	Production	Dispenser	Bad Practice	Neutral	Dis Agree	Dis Agree	I don’t Know	Dis Agree	Strongly Agree	Negative Attitude
193	Semi Urban	Dewa Chefa	18-30	Female	All	Illiterate	No	Yes	Yes	Yes	Yes	Yes	Not Knowledgeable	Self treat	Vet	No	No	Treatment	Pharmacy	Bad Practice	I don’t Know	I don’t Know	I don’t Know	I don’t Know	I don’t Know	Dis Agree	Negative Attitude
194	Rural	Bati	31-40	Male	Goat	Primary	No	No	No	No	No	No	Not Knowledgeable	Self treat	Vet	No	No	Treatment	Pharmacy	Bad Practice	Dis Agree	I don’t Know	Dis Agree	I don’t Know	I don’t Know	Neutral	Negative Attitude
195	Semi Urban	Bati	18-30	Male	All	Secondary	No	I don't Know	I don't Know	I don't Know	I don't Know	I don't Know	Not Knowledgeable	Clinic	Vet	Yes	Yes	Treatment	Pharmacy	Good Practice	Dis Agree	I don’t Know	I don’t Know	I don’t Know	I don’t Know	Strongly Agree	Negative Attitude
196	Urban	Bati	31-40	Male	Goat	Diploma	Yes	No	No	Yes	Yes	Yes	Not Knowledgeable	Consult Vet	Vet	No	No	Production	Clinic	Bad Practice	Strongly Agree	Dis Agree	Dis Agree	Neutral	Neutral	Neutral	Negative Attitude
197	Semi Urban	Bati	>40	Female	Poultry	Primary	No	I don't Know	I don't Know	I don't Know	I don't Know	I don't Know	Not Knowledgeable	Consult Vet	Self	Yes	Yes	Prevention	Dispenser	Bad Practice	Neutral	Dis Agree	Dis Agree	I don’t Know	Dis Agree	Strongly Agree	Negative Attitude
198	Semi Urban	Bati	31-40	Male	Goat	Illiterate	Yes	Yes	Yes	No	No	Yes	Not Knowledgeable	Consult Vet	Self	Yes	Yes	Prevention	Clinic	Bad Practice	Strongly Agree	Neutral	Neutral	Dis Agree	Dis Agree	Strongly Agree	Negative Attitude
199	Rural	Jule Timuga	>40	Female	Poultry	Primary	No	Yes	Yes	Yes	Yes	Yes	Not Knowledgeable	Self treat	Vet	No	No	Production	Pharmacy	Bad Practice	I don’t Know	I don’t Know	I don’t Know	I don’t Know	I don’t Know	I don’t Know	Negative Attitude
200	Semi Urban	Kemissie	31-40	Male	Poultry	Diploma	Yes	Yes	Yes	Yes	Yes	Yes	Knowledgeable	Clinic	Vet	Yes	Yes	Prevention	Pharmacy	Bad Practice	Strongly Agree	Agree	Agree	Agree	Strongly Agree	Strongly Agree	Positive Attitude
201	Semi Urban	Kemissie	31-40	Female	Poultry	Primary	No	No	No	No	No	No	Not Knowledgeable	Self treat	Vet	No	No	Prevention	Pharmacy	Bad Practice	Dis Agree	I don’t Know	Dis Agree	I don’t Know	I don’t Know	Agree	Negative Attitude
202	Semi Urban	Dewa Chefa	31-40	Male	Goat	Illiterate	Yes	I don't Know	I don't Know	I don't Know	I don't Know	I don't Know	Not Knowledgeable	Consult Vet	Self	Yes	Yes	Production	Dispenser	Bad Practice	Agree	Dis Agree	Dis Agree	Dis Agree	Dis Agree	Strongly Agree	Negative Attitude
203	Semi Urban	Bati	31-40	Male	Poultry	Primary	Yes	Yes	Yes	Yes	Yes	Yes	Knowledgeable	Clinic	Vet	Yes	Yes	Prevention	Pharmacy	Bad Practice	Strongly Agree	I don’t Know	I don’t Know	I don’t Know	I don’t Know	I don’t Know	Negative Attitude
204	Urban	Bati	>40	Female	All	Secondary	Yes	Yes	Yes	Yes	Yes	Yes	Knowledgeable	Clinic	Vet	Yes	Yes	Treatment	Clinic	Good Practice	Strongly Agree	Agree	Neutral	Agree	Strongly Agree	Strongly Agree	Negative Attitude
205	Rural	Dewa Chefa	31-40	Male	All	Illiterate	No	No	No	No	No	No	Not Knowledgeable	Self treat	Self	Yes	Yes	Control	Pharmacy	Bad Practice	Dis Agree	I don’t Know	I don’t Know	I don’t Know	I don’t Know	Agree	Negative Attitude
206	Urban	Kemissie	31-40	Female	Cattle	Diploma	No	Yes	Yes	No	Yes	Yes	Not Knowledgeable	Clinic	Self	Yes	Yes	Prevention	Clinic	Bad Practice	Strongly Agree	Neutral	Agree	Neutral	Dis Agree	Strongly Agree	Negative Attitude
207	Semi Urban	Bati	31-40	Female	Cattle	Primary	No	Yes	Yes	Yes	Yes	Yes	Not Knowledgeable	Clinic	Self	Yes	Yes	Control	Clinic	Bad Practice	Strongly Agree	Strongly Agree	Strongly Agree	Agree	Agree	Strongly Agree	Positive Attitude
208	Semi Urban	Kemissie	31-40	Male	Goat	Primary	No	I don't Know	I don't Know	I don't Know	I don't Know	I don't Know	Not Knowledgeable	Clinic	Self	Yes	Yes	Prevention	Pharmacy	Bad Practice	I don’t Know	I don’t Know	I don’t Know	I don’t Know	I don’t Know	Agree	Negative Attitude
209	Rural	Dewa Chefa	>40	Female	Goat	Secondary	Yes	Yes	Yes	Yes	Yes	Yes	Knowledgeable	Clinic	Vet	Yes	Yes	Treatment	Pharmacy	Good Practice	Strongly Agree	I don’t Know	I don’t Know	I don’t Know	I don’t Know	Neutral	Negative Attitude
210	Urban	Bati	>40	Male	Poultry	Diploma	Yes	Yes	Yes	Yes	Yes	Yes	Knowledgeable	Clinic	Vet	Yes	Yes	Production	Pharmacy	Bad Practice	Strongly Agree	Agree	Strongly Agree	Neutral	Strongly Agree	Strongly Agree	Negative Attitude
211	Semi Urban	Bati	31-40	Male	Cattle	Illiterate	No	No	No	No	No	No	Not Knowledgeable	Consult Vet	Traditional Healer	Yes	No	Production	Dispenser	Bad Practice	Neutral	Dis Agree	Dis Agree	I don’t Know	Dis Agree	Strongly Agree	Negative Attitude
212	Urban	Dewa Chefa	>40	Male	Goat	Secondary	No	No	No	No	No	No	Not Knowledgeable	Clinic	Self	Yes	Yes	Control	Clinic	Bad Practice	Strongly Agree	Agree	Agree	Neutral	Neutral	Strongly Agree	Negative Attitude
213	Semi Urban	Kemissie	18-30	Female	Poultry	Illiterate	No	No	Yes	No	No	Yes	Not Knowledgeable	Clinic	Self	Yes	Yes	Production	Clinic	Bad Practice	Strongly Agree	Strongly Agree	Agree	Agree	Agree	Strongly Agree	Positive Attitude
214	Rural	Bati	>40	Male	Goat	Diploma	Yes	Yes	Yes	Yes	Yes	Yes	Knowledgeable	Clinic	Vet	Yes	Yes	Treatment	Pharmacy	Good Practice	Strongly Agree	I don’t Know	I don’t Know	I don’t Know	I don’t Know	Neutral	Negative Attitude
215	Semi Urban	Dewa Chefa	31-40	Male	Goat	Primary	No	I don't Know	I don't Know	I don't Know	I don't Know	I don't Know	Not Knowledgeable	Consult Vet	Vet	No	No	Control	Dispenser	Bad Practice	Strongly Agree	Agree	Agree	Neutral	Neutral	Strongly Agree	Negative Attitude
216	Semi Urban	Kemissie	>40	Female	All	Primary	No	Yes	Yes	Yes	Yes	Yes	Not Knowledgeable	Clinic	Self	No	No	Treatment	Pharmacy	Bad Practice	Dis Agree	I don’t Know	I don’t Know	I don’t Know	I don’t Know	Strongly Agree	Negative Attitude
217	Rural	Jule Timuga	>40	Female	All	Secondary	Yes	I don't Know	I don't Know	I don't Know	I don't Know	I don't Know	Not Knowledgeable	Consult Vet	Self	Yes	Yes	Production	Dispenser	Bad Practice	Neutral	Dis Agree	Dis Agree	I don’t Know	Dis Agree	Strongly Agree	Negative Attitude
218	Semi Urban	Dewa Chefa	31-40	Male	Poultry	Primary	Yes	Yes	I don't Know	I don't Know	I don't Know	Yes	Not Knowledgeable	Clinic	Vet	No	No	Production	Pharmacy	Bad Practice	Dis Agree	I don’t Know	I don’t Know	I don’t Know	I don’t Know	Agree	Negative Attitude
219	Semi Urban	Bati	31-40	Female	Goat	Illiterate	No	I don't Know	I don't Know	I don't Know	I don't Know	I don't Know	Not Knowledgeable	Clinic	Self	Yes	Yes	Prevention	Clinic	Bad Practice	Strongly Agree	Neutral	Agree	Dis Agree	Dis Agree	Strongly Agree	Negative Attitude
220	Rural	Bati	>40	Male	All	Primary	Yes	Yes	Yes	Yes	Yes	Yes	Knowledgeable	Clinic	Vet	Yes	Yes	Treatment	Pharmacy	Good Practice	Strongly Agree	I don’t Know	I don’t Know	I don’t Know	I don’t Know	Dis Agree	Negative Attitude
221	Semi Urban	Bati	31-40	Male	All	Diploma	No	Yes	Yes	Yes	Yes	Yes	Not Knowledgeable	Self treat	Vet	No	No	Treatment	Pharmacy	Bad Practice	I don’t Know	I don’t Know	Dis Agree	I don’t Know	I don’t Know	Neutral	Negative Attitude
222	Rural	Dewa Chefa	31-40	Female	Goat	Illiterate	No	No	I don't Know	I don't Know	I don't Know	No	Not Knowledgeable	Self treat	Vet	No	No	Treatment	Pharmacy	Bad Practice	I don’t Know	I don’t Know	Dis Agree	I don’t Know	I don’t Know	Dis Agree	Negative Attitude
223	Semi Urban	Kemissie	18-30	Male	Sheep	Illiterate	Yes	No	I don't Know	I don't Know	I don't Know	No	Not Knowledgeable	Consult Vet	Traditional Healer	Yes	No	Production	Dispenser	Bad Practice	Neutral	Dis Agree	Dis Agree	I don’t Know	Dis Agree	Strongly Agree	Negative Attitude
224	Semi Urban	Bati	31-40	Female	Goat	Secondary	Yes	Yes	Yes	Yes	Yes	Yes	Knowledgeable	Clinic	Vet	Yes	Yes	Treatment	Clinic	Good Practice	Strongly Agree	Agree	Strongly Agree	Neutral	Strongly Agree	Strongly Agree	Negative Attitude
225	Rural	Bati	18-30	Male	Cattle	Illiterate	No	No	No	No	No	No	Not Knowledgeable	Self treat	Vet	No	No	Treatment	Pharmacy	Bad Practice	I don’t Know	I don’t Know	Dis Agree	I don’t Know	I don’t Know	Neutral	Negative Attitude
226	Rural	Dewa Chefa	>40	Female	All	Secondary	No	I don't Know	I don't Know	I don't Know	I don't Know	I don't Know	Not Knowledgeable	Self treat	Self	Yes	Yes	Treatment	Clinic	Bad Practice	Strongly Agree	Dis Agree	Dis Agree	Neutral	Neutral	Agree	Negative Attitude
227	Urban	Kemissie	18-30	Male	Goat	Diploma	Yes	Yes	Yes	Yes	Yes	Yes	Knowledgeable	Clinic	Vet	Yes	Yes	Treatment	Clinic	Good Practice	Strongly Agree	Agree	Strongly Agree	Neutral	Strongly Agree	Strongly Agree	Negative Attitude
228	Semi Urban	Kemissie	31-40	Male	Goat	Primary	No	No	No	No	No	No	Not Knowledgeable	Consult Vet	Self	Yes	Yes	Prevention	Dispenser	Bad Practice	Agree	Dis Agree	Neutral	Dis Agree	Dis Agree	Strongly Agree	Negative Attitude
229	Urban	Kemissie	>40	Female	Goat	Primary	No	No	No	I don't Know	I don't Know	No	Not Knowledgeable	Consult Vet	Self	No	No	Treatment	Dispenser	Bad Practice	Strongly Agree	Agree	Strongly Agree	Agree	Agree	Strongly Agree	Positive Attitude
230	Rural	Jule Timuga	>40	Female	Cattle	Secondary	Yes	No	I don't Know	No	I don't Know	No	Not Knowledgeable	Self treat	Vet	No	No	Treatment	Pharmacy	Bad Practice	Dis Agree	I don’t Know	Dis Agree	I don’t Know	I don’t Know	Neutral	Negative Attitude
231	Semi Urban	Dewa Chefa	>40	Male	All	Secondary	No	I don't Know	I don't Know	I don't Know	I don't Know	I don't Know	Not Knowledgeable	Self treat	Vet	No	No	Treatment	Pharmacy	Bad Practice	I don’t Know	I don’t Know	I don’t Know	I don’t Know	I don’t Know	I don’t Know	Negative Attitude
232	Urban	Dewa Chefa	>40	Female	Goat	Secondary	Yes	Yes	No	I don't Know	No	No	Not Knowledgeable	Self treat	Vet	No	No	Treatment	Pharmacy	Bad Practice	Neutral	I don’t Know	Dis Agree	I don’t Know	Dis Agree	Agree	Negative Attitude
233	Rural	Dewa Chefa	18-30	Male	Cattle	Illiterate	Yes	Yes	Yes	Yes	Yes	Yes	Knowledgeable	Clinic	Vet	Yes	Yes	Treatment	Pharmacy	Good Practice	Strongly Agree	Dis Agree	Dis Agree	I don’t Know	Dis Agree	Strongly Agree	Negative Attitude
234	Urban	Dewa Chefa	>40	Female	All	Secondary	No	Yes	Yes	Yes	Yes	Yes	Not Knowledgeable	Consult Vet	Self	Yes	Yes	Prevention	Dispenser	Bad Practice	Strongly Agree	Neutral	Neutral	Neutral	Neutral	Neutral	Negative Attitude
235	Semi Urban	Bati	31-40	Male	Goat	Primary	Yes	No	Yes	No	No	Yes	Not Knowledgeable	Self treat	Vet	No	No	Treatment	Clinic	Bad Practice	Neutral	Dis Agree	Dis Agree	Dis Agree	Dis Agree	Agree	Negative Attitude
236	Rural	Bati	>40	Female	All	Primary	No	No	No	No	No	No	Not Knowledgeable	Clinic	Self	Yes	Yes	Control	Clinic	Bad Practice	Strongly Agree	Strongly Agree	Strongly Agree	Strongly Agree	Strongly Agree	Strongly Agree	Positive Attitude
237	Semi Urban	Dewa Chefa	>40	Female	Poultry	Primary	Yes	No	No	No	No	No	Not Knowledgeable	Self treat	Vet	No	No	Production	Pharmacy	Bad Practice	Dis Agree	I don’t Know	Dis Agree	I don’t Know	I don’t Know	Neutral	Negative Attitude
238	Rural	Dewa Chefa	18-30	Female	Goat	Illiterate	No	No	No	I don't Know	No	No	Not Knowledgeable	Clinic	Self	Yes	Yes	Control	Clinic	Bad Practice	Strongly Agree	Agree	Agree	Neutral	Neutral	Strongly Agree	Negative Attitude
239	Semi Urban	Kemissie	31-40	Male	Cattle	Secondary	Yes	No	No	No	I don't Know	I don't Know	Not Knowledgeable	Self treat	Self	Yes	Yes	Control	Clinic	Bad Practice	Neutral	Dis Agree	Dis Agree	Dis Agree	Dis Agree	Agree	Negative Attitude
240	Rural	Bati	18-30	Female	Goat	Diploma	No	Yes	Yes	Yes	Yes	Yes	Not Knowledgeable	Self treat	Self	Yes	Yes	Control	Pharmacy	Bad Practice	Neutral	I don’t Know	I don’t Know	I don’t Know	I don’t Know	Agree	Negative Attitude
241	Semi Urban	Bati	18-30	Female	Cattle	Illiterate	No	Yes	Yes	Yes	Yes	Yes	Not Knowledgeable	Clinic	Self	Yes	Yes	Control	Clinic	Bad Practice	Strongly Agree	Agree	Agree	Neutral	Agree	Strongly Agree	Negative Attitude
242	Rural	Dewa Chefa	31-40	Female	Goat	Primary	Yes	I don't Know	I don't Know	I don't Know	I don't Know	I don't Know	Not Knowledgeable	Clinic	Self	No	No	Production	Pharmacy	Bad Practice	Dis Agree	I don’t Know	I don’t Know	I don’t Know	I don’t Know	Strongly Agree	Negative Attitude
243	Urban	Bati	18-30	Female	Sheep	Illiterate	Yes	No	No	No	No	No	Not Knowledgeable	Consult Vet	Vet	No	No	Control	Dispenser	Bad Practice	Strongly Agree	Neutral	Neutral	Neutral	Neutral	Dis Agree	Negative Attitude
244	Semi Urban	Jule Timuga	>40	Male	Goat	Primary	No	No	No	No	No	No	Not Knowledgeable	Consult Vet	Traditional Healer	No	No	Production	Dispenser	Bad Practice	Strongly Agree	Agree	Agree	Neutral	Agree	Strongly Agree	Negative Attitude
245	Semi Urban	Dewa Chefa	18-30	Male	Cattle	Illiterate	No	No	No	No	No	No	Not Knowledgeable	Consult Vet	Traditional Healer	No	No	Production	Pharmacy	Bad Practice	Neutral	Dis Agree	Dis Agree	I don’t Know	Dis Agree	Strongly Agree	Negative Attitude
246	Rural	Dewa Chefa	>40	Female	All	Diploma	Yes	Yes	Yes	Yes	Yes	Yes	Knowledgeable	Clinic	Vet	Yes	Yes	Treatment	Pharmacy	Good Practice	Strongly Agree	I don’t Know	I don’t Know	I don’t Know	I don’t Know	Dis Agree	Negative Attitude
247	Rural	Jule Timuga	31-40	Male	Poultry	Illiterate	No	I don't Know	I don't Know	I don't Know	I don't Know	I don't Know	Not Knowledgeable	Consult Vet	Self	Yes	No	Production	Dispenser	Bad Practice	Neutral	Dis Agree	Dis Agree	I don’t Know	Dis Agree	Strongly Agree	Negative Attitude
248	Semi Urban	Dewa Chefa	31-40	Male	Goat	Primary	Yes	I don't Know	I don't Know	I don't Know	I don't Know	I don't Know	Not Knowledgeable	Consult Vet	Vet	No	No	Production	Pharmacy	Bad Practice	Neutral	I don’t Know	Dis Agree	I don’t Know	Dis Agree	Agree	Negative Attitude
249	Rural	Dewa Chefa	31-40	Female	All	Primary	Yes	Yes	Yes	Yes	No	Yes	Not Knowledgeable	Self treat	Vet	No	No	Production	Clinic	Bad Practice	Neutral	Dis Agree	Dis Agree	Dis Agree	Dis Agree	Agree	Negative Attitude
250	Semi Urban	Dewa Chefa	31-40	Male	Goat	Secondary	Yes	Yes	Yes	Yes	Yes	Yes	Knowledgeable	Clinic	Vet	Yes	Yes	Treatment	Pharmacy	Good Practice	Strongly Agree	Neutral	Agree	Neutral	Neutral	Dis Agree	Negative Attitude
251	Semi Urban	Dewa Chefa	18-30	Male	Cattle	Illiterate	Yes	I don't Know	I don't Know	I don't Know	I don't Know	I don't Know	Not Knowledgeable	Clinic	Traditional Healer	No	No	Prevention	Pharmacy	Bad Practice	Dis Agree	I don’t Know	I don’t Know	I don’t Know	I don’t Know	Agree	Negative Attitude
252	Urban	Kemissie	>40	Female	All	Diploma	No	Yes	No	Yes	Yes	Yes	Not Knowledgeable	Clinic	Self	Yes	Yes	Prevention	Clinic	Bad Practice	Strongly Agree	Neutral	Neutral	Dis Agree	Dis Agree	Strongly Agree	Negative Attitude
253	Semi Urban	Bati	>40	Male	All	Secondary	Yes	Yes	Yes	Yes	Yes	Yes	Knowledgeable	Clinic	Vet	Yes	Yes	Treatment	Pharmacy	Good Practice	Strongly Agree	Agree	Strongly Agree	Neutral	Strongly Agree	Strongly Agree	Negative Attitude
254	Rural	Bati	>40	Female	All	Primary	No	Yes	Yes	Yes	Yes	Yes	Not Knowledgeable	Self treat	Vet	No	No	Treatment	Pharmacy	Bad Practice	I don’t Know	I don’t Know	I don’t Know	I don’t Know	I don’t Know	I don’t Know	Negative Attitude
255	Rural	Dewa Chefa	18-30	Male	Cattle	Illiterate	Yes	No	I don't Know	I don't Know	I don't Know	No	Not Knowledgeable	Clinic	Vet	No	No	Treatment	Pharmacy	Bad Practice	Dis Agree	I don’t Know	I don’t Know	I don’t Know	I don’t Know	Strongly Agree	Negative Attitude
256	Rural	Bati	18-30	Male	All	Illiterate	Yes	Yes	Yes	Yes	Yes	Yes	Knowledgeable	Clinic	Vet	Yes	Yes	Treatment	Pharmacy	Good Practice	Strongly Agree	I don’t Know	Dis Agree	I don’t Know	I don’t Know	Neutral	Negative Attitude
257	Rural	Bati	>40	Male	Cattle	Secondary	No	No	No	No	No	No	Not Knowledgeable	Clinic	Self	Yes	Yes	Control	Clinic	Bad Practice	Strongly Agree	Agree	Agree	Neutral	Agree	Strongly Agree	Negative Attitude
258	Semi Urban	Bati	18-30	Male	Goat	Diploma	Yes	Yes	No	Yes	Yes	Yes	Not Knowledgeable	Clinic	Vet	Yes	Yes	Treatment	Pharmacy	Good Practice	Neutral	I don’t Know	I don’t Know	I don’t Know	I don’t Know	Agree	Negative Attitude
259	Rural	Bati	31-40	Male	Goat	Primary	No	No	No	No	No	No	Not Knowledgeable	Clinic	Vet	Yes	Yes	Treatment	Pharmacy	Good Practice	Dis Agree	I don’t Know	I don’t Know	I don’t Know	I don’t Know	Strongly Agree	Negative Attitude
260	Rural	Dewa Chefa	18-30	Male	All	Illiterate	No	I don't Know	I don't Know	I don't Know	I don't Know	I don't Know	Not Knowledgeable	Clinic	Self	Yes	Yes	Prevention	Clinic	Bad Practice	Strongly Agree	Neutral	Neutral	Dis Agree	Dis Agree	Strongly Agree	Negative Attitude
261	Rural	Jule Timuga	31-40	Female	Goat	Illiterate	Yes	No	I don't Know	I don't Know	I don't Know	No	Not Knowledgeable	Self treat	Self	No	No	Control	Pharmacy	Bad Practice	Dis Agree	I don’t Know	I don’t Know	I don’t Know	I don’t Know	Agree	Negative Attitude
262	Urban	Dewa Chefa	18-30	Female	Sheep	Secondary	Yes	Yes	Yes	Yes	I don't Know	Yes	Not Knowledgeable	Clinic	Self	Yes	Yes	Control	Clinic	Bad Practice	Strongly Agree	Strongly Agree	Strongly Agree	Strongly Agree	Strongly Agree	Strongly Agree	Positive Attitude
263	Semi Urban	Jule Timuga	31-40	Female	Goat	Diploma	Yes	Yes	Yes	Yes	Yes	Yes	Knowledgeable	Clinic	Vet	Yes	Yes	Treatment	Pharmacy	Good Practice	Strongly Agree	Neutral	Neutral	Neutral	Neutral	Strongly Agree	Negative Attitude
264	Rural	Dewa Chefa	31-40	Male	Goat	Primary	Yes	Yes	Yes	Yes	Yes	Yes	Knowledgeable	Clinic	Vet	Yes	Yes	Treatment	Clinic	Good Practice	Strongly Agree	Dis Agree	Dis Agree	Dis Agree	Dis Agree	Strongly Agree	Negative Attitude
265	Urban	Jule Timuga	>40	Female	Sheep	Primary	No	No	No	No	No	No	Not Knowledgeable	Self treat	Self	Yes	Yes	Prevention	Pharmacy	Bad Practice	Dis Agree	I don’t Know	I don’t Know	I don’t Know	I don’t Know	Strongly Agree	Negative Attitude
266	Rural	Dewa Chefa	>40	Female	All	Secondary	No	No	No	No	No	No	Not Knowledgeable	Self treat	Vet	No	No	Treatment	Pharmacy	Bad Practice	Dis Agree	I don’t Know	Dis Agree	I don’t Know	I don’t Know	Neutral	Negative Attitude
267	Semi Urban	Dewa Chefa	>40	Female	Poultry	Primary	No	Yes	Yes	Yes	I don't Know	Yes	Not Knowledgeable	Clinic	Self	Yes	Yes	Production	Clinic	Bad Practice	Strongly Agree	Strongly Agree	Strongly Agree	Strongly Agree	Strongly Agree	Strongly Agree	Positive Attitude
268	Rural	Bati	31-40	Male	Goat	Primary	Yes	Yes	Yes	Yes	Yes	Yes	Knowledgeable	Clinic	Vet	Yes	Yes	Treatment	Pharmacy	Good Practice	Strongly Agree	I don’t Know	Dis Agree	I don’t Know	Dis Agree	Agree	Negative Attitude
269	Urban	Bati	>40	Male	All	Diploma	Yes	Yes	Yes	No	No	Yes	Not Knowledgeable	Clinic	Vet	Yes	Yes	Treatment	Clinic	Good Practice	Agree	Dis Agree	Dis Agree	Dis Agree	Dis Agree	Strongly Agree	Negative Attitude
270	Semi Urban	Kemissie	>40	Female	All	Primary	Yes	No	No	No	No	I don't Know	Not Knowledgeable	Self treat	Traditional Healer	No	No	Production	Clinic	Bad Practice	Agree	Dis Agree	Dis Agree	Dis Agree	Dis Agree	Agree	Negative Attitude
271	Urban	Dewa Chefa	31-40	Male	Goat	Primary	Yes	No	I don't Know	I don't Know	I don't Know	No	Not Knowledgeable	Clinic	Vet	No	No	Prevention	Pharmacy	Bad Practice	Neutral	I don’t Know	I don’t Know	I don’t Know	I don’t Know	I don’t Know	Negative Attitude
272	Semi Urban	Bati	>40	Male	Goat	Primary	Yes	Yes	Yes	Yes	Yes	Yes	Knowledgeable	Clinic	Vet	Yes	Yes	Treatment	Pharmacy	Good Practice	Neutral	I don’t Know	I don’t Know	I don’t Know	I don’t Know	Dis Agree	Negative Attitude
273	Rural	Jule Timuga	18-30	Female	Cattle	Illiterate	No	No	No	No	No	No	Not Knowledgeable	Consult Vet	Vet	No	No	Production	Pharmacy	Bad Practice	Neutral	Dis Agree	Dis Agree	I don’t Know	Dis Agree	Agree	Negative Attitude
274	Rural	Jule Timuga	31-40	Male	Goat	Diploma	Yes	No	Yes	Yes	No	Yes	Not Knowledgeable	Self treat	Self	No	No	Treatment	Clinic	Bad Practice	Neutral	Dis Agree	Dis Agree	Dis Agree	Dis Agree	Agree	Negative Attitude
275	Urban	Jule Timuga	18-30	Male	All	Illiterate	Yes	Yes	Yes	Yes	I don't Know	Yes	Not Knowledgeable	Self treat	Traditional Healer	No	No	Control	Clinic	Bad Practice	Neutral	Dis Agree	Dis Agree	Dis Agree	Dis Agree	Agree	Negative Attitude
276	Rural	Bati	>40	Female	Cattle	Secondary	No	I don't Know	I don't Know	I don't Know	I don't Know	I don't Know	Not Knowledgeable	Clinic	Traditional Healer	No	No	Prevention	Pharmacy	Bad Practice	Dis Agree	I don’t Know	I don’t Know	I don’t Know	I don’t Know	Strongly Agree	Negative Attitude
277	Rural	Jule Timuga	31-40	Male	Sheep	Illiterate	No	No	No	No	No	No	Not Knowledgeable	Self treat	Vet	No	No	Treatment	Pharmacy	Bad Practice	I don’t Know	I don’t Know	Dis Agree	I don’t Know	I don’t Know	Neutral	Negative Attitude
278	Semi Urban	Kemissie	>40	Female	Poultry	Secondary	Yes	I don't Know	I don't Know	I don't Know	I don't Know	I don't Know	Not Knowledgeable	Self treat	Vet	No	No	Production	Pharmacy	Bad Practice	I don’t Know	I don’t Know	Dis Agree	I don’t Know	I don’t Know	Neutral	Negative Attitude
279	Rural	Jule Timuga	31-40	Female	All	Primary	No	I don't Know	I don't Know	I don't Know	I don't Know	I don't Know	Not Knowledgeable	Clinic	Self	Yes	Yes	Prevention	Clinic	Bad Practice	Strongly Agree	Neutral	Agree	Neutral	Neutral	Strongly Agree	Negative Attitude
280	Semi Urban	Bati	18-30	Male	Cattle	Diploma	Yes	Yes	Yes	Yes	Yes	Yes	Knowledgeable	Clinic	Vet	Yes	Yes	Treatment	Pharmacy	Good Practice	Dis Agree	Agree	Strongly Agree	Neutral	Strongly Agree	Strongly Agree	Negative Attitude
281	Semi Urban	Kemissie	31-40	Male	Goat	Primary	Yes	No	I don't Know	I don't Know	I don't Know	No	Not Knowledgeable	Consult Vet	Vet	No	No	Control	Dispenser	Bad Practice	Strongly Agree	Strongly Agree	Strongly Agree	Agree	Agree	Strongly Agree	Positive Attitude
282	Semi Urban	Kemissie	31-40	Female	Goat	Illiterate	No	Yes	Yes	Yes	Yes	Yes	Not Knowledgeable	Consult Vet	Self	Yes	Yes	Production	Dispenser	Bad Practice	Neutral	Dis Agree	Dis Agree	I don’t Know	Dis Agree	Strongly Agree	Negative Attitude
283	Semi Urban	Dewa Chefa	31-40	Male	Cattle	Primary	No	I don't Know	I don't Know	I don't Know	I don't Know	I don't Know	Not Knowledgeable	Consult Vet	Traditional Healer	No	No	Prevention	Dispenser	Bad Practice	Strongly Agree	Neutral	Neutral	Neutral	Neutral	Strongly Agree	Negative Attitude
284	Rural	Jule Timuga	31-40	Female	Goat	Primary	No	I don't Know	I don't Know	I don't Know	I don't Know	I don't Know	Not Knowledgeable	Self treat	Vet	No	No	Treatment	Pharmacy	Bad Practice	I don’t Know	I don’t Know	Dis Agree	I don’t Know	I don’t Know	Neutral	Negative Attitude
285	Semi Urban	Kemissie	18-30	Male	Goat	Illiterate	No	No	I don't Know	I don't Know	I don't Know	No	Not Knowledgeable	Clinic	Self	Yes	Yes	Prevention	Clinic	Bad Practice	Strongly Agree	Neutral	Agree	Dis Agree	Dis Agree	Strongly Agree	Negative Attitude
286	Rural	Dewa Chefa	>40	Female	All	Secondary	No	No	No	No	No	No	Not Knowledgeable	Consult Vet	Vet	No	No	Treatment	Pharmacy	Bad Practice	Neutral	I don’t Know	Dis Agree	I don’t Know	Dis Agree	Agree	Negative Attitude
287	Urban	Jule Timuga	31-40	Male	Poultry	Diploma	Yes	Yes	Yes	Yes	Yes	Yes	Knowledgeable	Clinic	Vet	Yes	Yes	Production	Clinic	Bad Practice	Strongly Agree	Strongly Agree	Strongly Agree	Strongly Agree	Strongly Agree	Strongly Agree	Positive Attitude
288	Urban	Kemissie	>40	Female	All	Secondary	Yes	I don't Know	No	No	I don't Know	I don't Know	Not Knowledgeable	Clinic	Self	No	No	Production	Pharmacy	Bad Practice	I don’t Know	I don’t Know	I don’t Know	I don’t Know	I don’t Know	Neutral	Negative Attitude
289	Semi Urban	Kemissie	31-40	Female	Poultry	Primary	No	No	No	No	No	No	Not Knowledgeable	Consult Vet	Self	Yes	Yes	Production	Clinic	Bad Practice	Strongly Agree	Neutral	Neutral	Dis Agree	Dis Agree	Strongly Agree	Negative Attitude
290	Semi Urban	Kemissie	>40	Female	All	Secondary	No	I don't Know	I don't Know	I don't Know	I don't Know	I don't Know	Not Knowledgeable	Self treat	Vet	No	No	Treatment	Pharmacy	Bad Practice	I don’t Know	I don’t Know	Dis Agree	I don’t Know	I don’t Know	Neutral	Negative Attitude
291	Semi Urban	Dewa Chefa	18-30	Male	Cattle	Illiterate	Yes	No	No	No	No	No	Not Knowledgeable	Consult Vet	Self	No	No	Production	Dispenser	Bad Practice	Strongly Agree	Agree	Strongly Agree	Agree	Agree	Agree	Positive Attitude
292	Semi Urban	Dewa Chefa	18-30	Male	Goat	Diploma	No	Yes	Yes	Yes	Yes	Yes	Not Knowledgeable	Consult Vet	Vet	No	No	Production	Pharmacy	Bad Practice	Neutral	Dis Agree	Dis Agree	I don’t Know	Dis Agree	Agree	Negative Attitude
293	Semi Urban	Bati	31-40	Female	Poultry	Primary	No	No	No	No	No	I don't Know	Not Knowledgeable	Self treat	Vet	No	No	Production	Pharmacy	Bad Practice	I don’t Know	I don’t Know	Dis Agree	I don’t Know	I don’t Know	Neutral	Negative Attitude
294	Semi Urban	Kemissie	>40	Female	Poultry	Primary	Yes	Yes	Yes	Yes	No	Yes	Not Knowledgeable	Consult Vet	Self	No	No	Production	Dispenser	Bad Practice	Strongly Agree	Agree	Strongly Agree	Agree	Agree	Neutral	Negative Attitude
295	Rural	Bati	18-30	Female	Sheep	Illiterate	No	I don't Know	I don't Know	I don't Know	I don't Know	I don't Know	Not Knowledgeable	Consult Vet	Vet	No	No	Treatment	Dispenser	Bad Practice	Strongly Agree	Neutral	Neutral	Neutral	Neutral	Strongly Agree	Negative Attitude
296	Rural	Bati	31-40	Male	Cattle	Secondary	No	No	No	No	No	No	Not Knowledgeable	Self treat	Vet	No	No	Treatment	Pharmacy	Bad Practice	Dis Agree	I don’t Know	Dis Agree	I don’t Know	I don’t Know	Neutral	Negative Attitude
297	Semi Urban	Dewa Chefa	31-40	Female	Goat	Illiterate	No	Yes	Yes	Yes	Yes	Yes	Not Knowledgeable	Consult Vet	Vet	Yes	Yes	Treatment	Pharmacy	Good Practice	Strongly Agree	Neutral	Agree	Neutral	Neutral	Agree	Negative Attitude
298	Semi Urban	Bati	>40	Male	Goat	Primary	No	No	No	No	No	No	Not Knowledgeable	Self treat	Vet	No	No	Treatment	Pharmacy	Bad Practice	I don’t Know	I don’t Know	I don’t Know	I don’t Know	I don’t Know	I don’t Know	Negative Attitude
299	Rural	Dewa Chefa	>40	Female	All	Secondary	No	I don't Know	I don't Know	I don't Know	I don't Know	I don't Know	Not Knowledgeable	Clinic	Vet	No	No	Prevention	Pharmacy	Bad Practice	Dis Agree	I don’t Know	I don’t Know	I don’t Know	I don’t Know	Dis Agree	Negative Attitude
300	Semi Urban	Bati	>40	Female	All	Secondary	Yes	No	No	No	No	No	Not Knowledgeable	Consult Vet	Self	No	Yes	Control	Dispenser	Bad Practice	Strongly Agree	Strongly Agree	Strongly Agree	Strongly Agree	Strongly Agree	Strongly Agree	Positive Attitude
301	Semi Urban	Bati	31-40	Female	Goat	Primary	No	I don't Know	I don't Know	I don't Know	I don't Know	I don't Know	Not Knowledgeable	Clinic	Self	Yes	Yes	Control	Clinic	Bad Practice	Strongly Agree	Strongly Agree	Strongly Agree	Strongly Agree	Strongly Agree	Strongly Agree	Positive Attitude
302	Semi Urban	Bati	31-40	Male	Goat	Primary	No	No	I don't Know	No	I don't Know	No	Not Knowledgeable	Self treat	Vet	No	No	Treatment	Pharmacy	Bad Practice	Dis Agree	I don’t Know	Dis Agree	I don’t Know	I don’t Know	Neutral	Negative Attitude
303	Rural	Jule Timuga	18-30	Male	Goat	Illiterate	No	I don't Know	I don't Know	I don't Know	I don't Know	No	Not Knowledgeable	Clinic	Self	Yes	Yes	Control	Clinic	Bad Practice	Strongly Agree	Strongly Agree	Strongly Agree	Agree	Agree	Strongly Agree	Positive Attitude
304	Urban	Jule Timuga	>40	Female	All	Primary	No	No	No	No	No	No	Not Knowledgeable	Clinic	Vet	No	No	Prevention	Pharmacy	Bad Practice	Dis Agree	I don’t Know	I don’t Know	I don’t Know	I don’t Know	Neutral	Negative Attitude
305	Urban	Jule Timuga	>40	Female	Poultry	Diploma	Yes	Yes	Yes	Yes	Yes	Yes	Knowledgeable	Clinic	Vet	Yes	Yes	Prevention	Clinic	Bad Practice	Strongly Agree	Strongly Agree	Strongly Agree	Strongly Agree	Strongly Agree	Strongly Agree	Positive Attitude
306	Rural	Jule Timuga	31-40	Female	Cattle	Illiterate	Yes	I don't Know	I don't Know	I don't Know	I don't Know	I don't Know	Not Knowledgeable	Self treat	Self	Yes	Yes	Control	Pharmacy	Bad Practice	Dis Agree	I don’t Know	I don’t Know	I don’t Know	I don’t Know	Agree	Negative Attitude
307	Rural	Bati	31-40	Male	Goat	Primary	No	No	No	I don't Know	I don't Know	No	Not Knowledgeable	Consult Vet	Vet	No	No	Prevention	Dispenser	Bad Practice	Strongly Agree	Neutral	Neutral	Neutral	Neutral	Strongly Agree	Negative Attitude
308	Urban	Bati	18-30	Male	Cattle	Illiterate	Yes	No	No	I don't Know	No	No	Not Knowledgeable	Self treat	Vet	No	No	Treatment	Pharmacy	Bad Practice	Dis Agree	I don’t Know	Dis Agree	I don’t Know	I don’t Know	Neutral	Negative Attitude
309	Semi Urban	Bati	>40	Female	All	Secondary	No	No	No	No	No	No	Not Knowledgeable	Clinic	Self	Yes	Yes	Control	Clinic	Bad Practice	Strongly Agree	Agree	Agree	Neutral	Neutral	Strongly Agree	Negative Attitude
310	Semi Urban	Kemissie	31-40	Male	Goat	Illiterate	Yes	No	No	No	No	No	Not Knowledgeable	Consult Vet	Vet	Yes	Yes	Treatment	Pharmacy	Good Practice	Strongly Agree	Neutral	Neutral	Neutral	Neutral	Strongly Agree	Negative Attitude
311	Semi Urban	Jule Timuga	>40	Female	Poultry	Primary	No	Yes	Yes	Yes	Yes	Yes	Not Knowledgeable	Consult Vet	Self	No	No	Prevention	Dispenser	Bad Practice	Strongly Agree	Neutral	Agree	Neutral	Neutral	Neutral	Negative Attitude
312	Semi Urban	Kemissie	31-40	Male	Goat	Illiterate	No	No	No	No	I don't Know	No	Not Knowledgeable	Self treat	Self	No	No	Treatment	Pharmacy	Bad Practice	Neutral	I don’t Know	I don’t Know	I don’t Know	I don’t Know	Agree	Negative Attitude
313	Rural	Jule Timuga	>40	Male	Cattle	Primary	No	No	No	No	No	No	Not Knowledgeable	Consult Vet	Vet	No	No	Treatment	Dispenser	Bad Practice	Strongly Agree	Neutral	Neutral	Neutral	Neutral	Dis Agree	Negative Attitude
314	Semi Urban	Bati	31-40	Male	Goat	Illiterate	Yes	Yes	Yes	Yes	Yes	Yes	Knowledgeable	Clinic	Vet	Yes	Yes	Treatment	Clinic	Good Practice	Strongly Agree	Strongly Agree	Strongly Agree	Strongly Agree	Strongly Agree	Neutral	Negative Attitude
315	Rural	Jule Timuga	>40	Female	All	Secondary	Yes	Yes	Yes	Yes	Yes	Yes	Knowledgeable	Clinic	Vet	Yes	Yes	Treatment	Clinic	Good Practice	Strongly Agree	Neutral	Agree	Neutral	Neutral	Strongly Agree	Negative Attitude
316	Semi Urban	Dewa Chefa	31-40	Male	Goat	Primary	No	I don't Know	I don't Know	I don't Know	I don't Know	I don't Know	Not Knowledgeable	Consult Vet	Self	Yes	Yes	Prevention	Dispenser	Bad Practice	Agree	Dis Agree	Neutral	Dis Agree	Dis Agree	Strongly Agree	Negative Attitude
317	Urban	Kemissie	18-30	Male	Cattle	Illiterate	Yes	Yes	No	No	No	No	Not Knowledgeable	Clinic	Self	Yes	Yes	Prevention	Clinic	Bad Practice	Strongly Agree	Neutral	Agree	Neutral	Neutral	Strongly Agree	Negative Attitude
318	Semi Urban	Bati	18-30	Male	Cattle	Illiterate	No	I don't Know	I don't Know	I don't Know	I don't Know	I don't Know	Not Knowledgeable	Consult Vet	Traditional Healer	Yes	No	Production	Dispenser	Bad Practice	Neutral	Dis Agree	Dis Agree	I don’t Know	Dis Agree	Strongly Agree	Negative Attitude
319	Semi Urban	Kemissie	31-40	Male	Goat	Illiterate	Yes	I don't Know	I don't Know	I don't Know	I don't Know	I don't Know	Not Knowledgeable	Self treat	Self	Yes	Yes	Treatment	Clinic	Bad Practice	Neutral	Dis Agree	Dis Agree	Dis Agree	Dis Agree	Strongly Agree	Negative Attitude
320	Urban	Dewa Chefa	>40	Male	Cattle	Secondary	No	Yes	I don't Know	I don't Know	I don't Know	No	Not Knowledgeable	Consult Vet	Vet	No	No	Treatment	Pharmacy	Bad Practice	Neutral	I don’t Know	Dis Agree	I don’t Know	Dis Agree	Agree	Negative Attitude
321	Semi Urban	Bati	>40	Female	Poultry	Secondary	No	No	No	No	No	No	Not Knowledgeable	Self treat	Vet	No	No	Prevention	Clinic	Bad Practice	Neutral	Dis Agree	Dis Agree	Dis Agree	Dis Agree	Agree	Negative Attitude
322	Semi Urban	Jule Timuga	18-30	Male	Goat	Illiterate	No	Yes	I don't Know	I don't Know	I don't Know	I don't Know	Not Knowledgeable	Clinic	Vet	No	No	Production	Pharmacy	Bad Practice	Dis Agree	I don’t Know	I don’t Know	I don’t Know	I don’t Know	Dis Agree	Negative Attitude
323	Semi Urban	Kemissie	18-30	Female	Cattle	Illiterate	No	No	No	No	No	No	Not Knowledgeable	Self treat	Self	No	No	Control	Clinic	Bad Practice	Agree	Dis Agree	Dis Agree	Dis Agree	Dis Agree	Agree	Negative Attitude
324	Urban	Bati	31-40	Male	Poultry	Primary	Yes	No	I don't Know	I don't Know	I don't Know	No	Not Knowledgeable	Clinic	Self	Yes	Yes	Prevention	Clinic	Bad Practice	Strongly Agree	Strongly Agree	Strongly Agree	Strongly Agree	Strongly Agree	Strongly Agree	Positive Attitude
325	Urban	Kemissie	31-40	Male	Sheep	Primary	Yes	Yes	Yes	Yes	Yes	Yes	Knowledgeable	Clinic	Vet	Yes	Yes	Treatment	Pharmacy	Good Practice	Strongly Agree	Neutral	Neutral	Neutral	Neutral	Strongly Agree	Negative Attitude
326	Semi Urban	Bati	18-30	Female	All	Illiterate	No	No	No	No	No	No	Not Knowledgeable	Self treat	Vet	No	No	Treatment	Pharmacy	Bad Practice	Dis Agree	I don’t Know	Dis Agree	I don’t Know	I don’t Know	Neutral	Negative Attitude
327	Semi Urban	Dewa Chefa	31-40	Female	All	Primary	Yes	Yes	Yes	Yes	Yes	Yes	Knowledgeable	Clinic	Vet	Yes	Yes	Treatment	Clinic	Good Practice	Strongly Agree	Agree	Agree	Neutral	Agree	Strongly Agree	Negative Attitude
328	Semi Urban	Bati	31-40	Male	All	Primary	No	I don't Know	I don't Know	I don't Know	I don't Know	I don't Know	Not Knowledgeable	Self treat	Vet	No	No	Treatment	Pharmacy	Bad Practice	Dis Agree	I don’t Know	Dis Agree	I don’t Know	I don’t Know	Neutral	Negative Attitude
329	Semi Urban	Kemissie	31-40	Male	Goat	Diploma	Yes	Yes	Yes	Yes	Yes	Yes	Knowledgeable	Clinic	Vet	Yes	Yes	Treatment	Clinic	Good Practice	Strongly Agree	Agree	Strongly Agree	Neutral	Strongly Agree	Strongly Agree	Negative Attitude
330	Semi Urban	Dewa Chefa	18-30	Male	Cattle	Secondary	No	No	No	No	No	No	Not Knowledgeable	Clinic	Self	Yes	Yes	Control	Clinic	Bad Practice	Strongly Agree	Strongly Agree	Strongly Agree	Strongly Agree	Strongly Agree	Strongly Agree	Positive Attitude
331	Semi Urban	Bati	18-30	Male	Cattle	Illiterate	Yes	Yes	Yes	Yes	Yes	Yes	Knowledgeable	Clinic	Vet	Yes	Yes	Treatment	Clinic	Good Practice	Strongly Agree	Agree	Agree	Agree	Agree	Neutral	Negative Attitude
332	Semi Urban	Kemissie	31-40	Male	Cattle	Illiterate	No	I don't Know	I don't Know	I don't Know	I don't Know	I don't Know	Not Knowledgeable	Clinic	Self	Yes	Yes	Control	Clinic	Bad Practice	Strongly Agree	Agree	Agree	Agree	Agree	Strongly Agree	Positive Attitude
333	Semi Urban	Bati	18-30	Male	Goat	Illiterate	No	Yes	Yes	Yes	Yes	Yes	Not Knowledgeable	Consult Vet	Traditional Healer	Yes	No	Production	Dispenser	Bad Practice	Neutral	Dis Agree	Dis Agree	I don’t Know	Dis Agree	Strongly Agree	Negative Attitude
334	Semi Urban	Kemissie	>40	Female	All	Secondary	No	Yes	Yes	Yes	Yes	Yes	Not Knowledgeable	Self treat	Vet	No	No	Treatment	Pharmacy	Bad Practice	I don’t Know	I don’t Know	I don’t Know	I don’t Know	I don’t Know	Dis Agree	Negative Attitude
335	Semi Urban	Bati	18-30	Female	All	Secondary	No	Yes	Yes	Yes	Yes	Yes	Not Knowledgeable	Clinic	Self	Yes	Yes	Treatment	Pharmacy	Bad Practice	Dis Agree	I don’t Know	I don’t Know	I don’t Know	I don’t Know	Agree	Negative Attitude
336	Rural	Bati	18-30	Male	All	Diploma	Yes	Yes	Yes	Yes	No	Yes	Not Knowledgeable	Self treat	Vet	No	No	Treatment	Pharmacy	Bad Practice	Dis Agree	I don’t Know	Dis Agree	I don’t Know	I don’t Know	Neutral	Negative Attitude
337	Semi Urban	Kemissie	18-30	Male	Poultry	Secondary	Yes	No	No	No	No	No	Not Knowledgeable	Self treat	Self	Yes	Yes	Prevention	Pharmacy	Bad Practice	Neutral	I don’t Know	I don’t Know	I don’t Know	I don’t Know	Agree	Negative Attitude
338	Semi Urban	Jule Timuga	18-30	Female	Goat	Illiterate	No	I don't Know	I don't Know	I don't Know	I don't Know	I don't Know	Not Knowledgeable	Consult Vet	Vet	No	No	Treatment	Pharmacy	Bad Practice	Neutral	I don’t Know	Dis Agree	I don’t Know	Dis Agree	Agree	Negative Attitude
339	Semi Urban	Dewa Chefa	31-40	Male	All	Illiterate	No	I don't Know	I don't Know	I don't Know	I don't Know	I don't Know	Not Knowledgeable	Clinic	Vet	Yes	Yes	Treatment	Pharmacy	Good Practice	Dis Agree	I don’t Know	I don’t Know	I don’t Know	I don’t Know	Strongly Agree	Negative Attitude
340	Rural	Jule Timuga	18-30	Male	Cattle	Illiterate	No	I don't Know	I don't Know	I don't Know	I don't Know	I don't Know	Not Knowledgeable	Consult Vet	Traditional Healer	Yes	No	Production	Dispenser	Bad Practice	Neutral	Dis Agree	Dis Agree	I don’t Know	Dis Agree	Strongly Agree	Negative Attitude
341	Urban	Jule Timuga	>40	Female	All	Secondary	No	No	No	No	No	No	Not Knowledgeable	Consult Vet	Vet	No	No	Control	Dispenser	Bad Practice	Strongly Agree	Neutral	Dis Agree	Neutral	Neutral	Dis Agree	Negative Attitude
342	Semi Urban	Kemissie	31-40	Female	Poultry	Diploma	No	No	Yes	Yes	Yes	Yes	Not Knowledgeable	Self treat	Vet	No	No	Prevention	Clinic	Bad Practice	Neutral	Dis Agree	Dis Agree	Dis Agree	Dis Agree	Agree	Negative Attitude
343	Semi Urban	Dewa Chefa	18-30	Male	Poultry	Illiterate	No	I don't Know	I don't Know	I don't Know	I don't Know	I don't Know	Not Knowledgeable	Self treat	Vet	No	No	Prevention	Clinic	Bad Practice	Neutral	Dis Agree	Dis Agree	Dis Agree	Dis Agree	Agree	Negative Attitude
344	Semi Urban	Dewa Chefa	31-40	Female	Goat	Illiterate	Yes	No	No	No	No	I don't Know	Not Knowledgeable	Self treat	Vet	No	No	Treatment	Pharmacy	Bad Practice	Dis Agree	I don’t Know	Dis Agree	I don’t Know	Dis Agree	Agree	Negative Attitude
345	Semi Urban	Dewa Chefa	31-40	Male	Goat	Illiterate	Yes	Yes	Yes	Yes	Yes	Yes	Knowledgeable	Clinic	Vet	Yes	Yes	Treatment	Pharmacy	Good Practice	I don’t Know	I don’t Know	I don’t Know	I don’t Know	I don’t Know	I don’t Know	Negative Attitude
346	Rural	Jule Timuga	>40	Male	Goat	Diploma	Yes	Yes	No	Yes	Yes	Yes	Not Knowledgeable	Consult Vet	Self	Yes	Yes	Prevention	Clinic	Bad Practice	Agree	Dis Agree	Neutral	Dis Agree	Dis Agree	Strongly Agree	Negative Attitude
347	Urban	Jule Timuga	>40	Female	Poultry	Primary	Yes	Yes	Yes	Yes	Yes	Yes	Knowledgeable	Clinic	Vet	Yes	Yes	Prevention	Clinic	Bad Practice	Strongly Agree	Strongly Agree	Strongly Agree	Strongly Agree	Strongly Agree	Strongly Agree	Positive Attitude
348	Semi Urban	Kemissie	18-30	Female	Goat	Secondary	No	I don't Know	I don't Know	I don't Know	I don't Know	I don't Know	Not Knowledgeable	Self treat	Vet	No	No	Treatment	Pharmacy	Bad Practice	Dis Agree	I don’t Know	Dis Agree	I don’t Know	I don’t Know	Agree	Negative Attitude
349	Semi Urban	Bati	31-40	Male	Cattle	Illiterate	No	No	No	No	No	No	Not Knowledgeable	Consult Vet	Self	Yes	Yes	Control	Dispenser	Bad Practice	Strongly Agree	Neutral	Agree	Neutral	Neutral	I don’t Know	Negative Attitude
350	Semi Urban	Bati	18-30	Male	Goat	Illiterate	Yes	No	No	No	I don't Know	I don't Know	Not Knowledgeable	Consult Vet	Self	Yes	Yes	Production	Dispenser	Bad Practice	Agree	Dis Agree	Dis Agree	Dis Agree	Dis Agree	Strongly Agree	Negative Attitude
351	Semi Urban	Jule Timuga	31-40	Male	Goat	Illiterate	No	No	No	No	No	I don't Know	Not Knowledgeable	Self treat	Vet	No	No	Treatment	Pharmacy	Bad Practice	I don’t Know	I don’t Know	I don’t Know	I don’t Know	I don’t Know	I don’t Know	Negative Attitude
352	Semi Urban	Bati	>40	Female	All	Secondary	Yes	No	No	No	No	No	Not Knowledgeable	Consult Vet	Self	No	No	Prevention	Dispenser	Bad Practice	Strongly Agree	Strongly Agree	Strongly Agree	Strongly Agree	Strongly Agree	I don’t Know	Negative Attitude
353	Rural	Dewa Chefa	>40	Female	All	Secondary	No	Yes	Yes	Yes	Yes	Yes	Not Knowledgeable	Self treat	Vet	No	No	Treatment	Clinic	Bad Practice	Neutral	Dis Agree	Dis Agree	Dis Agree	Dis Agree	Agree	Negative Attitude
354	Semi Urban	Dewa Chefa	31-40	Male	Goat	Illiterate	No	I don't Know	I don't Know	I don't Know	I don't Know	I don't Know	Not Knowledgeable	Consult Vet	Traditional Healer	Yes	No	Production	Dispenser	Bad Practice	Neutral	Dis Agree	Dis Agree	I don’t Know	Dis Agree	Strongly Agree	Negative Attitude
355	Rural	Bati	31-40	Female	Goat	Primary	Yes	Yes	Yes	Yes	Yes	Yes	Knowledgeable	Clinic	Vet	Yes	Yes	Treatment	Clinic	Good Practice	Neutral	Dis Agree	Dis Agree	Dis Agree	Agree	Agree	Negative Attitude
356	Rural	Jule Timuga	31-40	Male	All	Primary	No	I don't Know	I don't Know	I don't Know	I don't Know	I don't Know	Not Knowledgeable	Self treat	Vet	No	No	Control	Clinic	Bad Practice	Strongly Agree	Dis Agree	Dis Agree	Neutral	Neutral	Strongly Agree	Negative Attitude
357	Rural	Dewa Chefa	31-40	Male	Goat	Primary	No	I don't Know	I don't Know	I don't Know	I don't Know	I don't Know	Not Knowledgeable	Consult Vet	Self	No	No	Prevention	Dispenser	Bad Practice	Strongly Agree	Agree	Agree	Neutral	Neutral	Agree	Negative Attitude
358	Semi Urban	Bati	>40	Female	All	Primary	No	I don't Know	I don't Know	I don't Know	I don't Know	I don't Know	Not Knowledgeable	Clinic	Self	No	Yes	Treatment	Pharmacy	Bad Practice	Dis Agree	I don’t Know	I don’t Know	I don’t Know	I don’t Know	Neutral	Negative Attitude
359	Rural	Bati	18-30	Male	All	Illiterate	No	Yes	Yes	Yes	Yes	Yes	Not Knowledgeable	Self treat	Vet	No	No	Treatment	Clinic	Bad Practice	Neutral	Dis Agree	Dis Agree	Dis Agree	Dis Agree	Agree	Negative Attitude
360	Semi Urban	Bati	31-40	Female	Goat	Illiterate	No	Yes	Yes	Yes	No	Yes	Not Knowledgeable	Clinic	Self	Yes	Yes	Prevention	Clinic	Bad Practice	Strongly Agree	Neutral	Agree	Neutral	Dis Agree	Strongly Agree	Negative Attitude
361	Urban	Bati	18-30	Male	Goat	Diploma	Yes	No	Yes	Yes	Yes	Yes	Not Knowledgeable	Self treat	Vet	No	No	Prevention	Clinic	Bad Practice	Neutral	Dis Agree	Dis Agree	Dis Agree	Dis Agree	Agree	Negative Attitude
362	Semi Urban	Bati	31-40	Male	Poultry	Illiterate	Yes	I don't Know	I don't Know	I don't Know	I don't Know	I don't Know	Not Knowledgeable	Self treat	Vet	No	No	Prevention	Pharmacy	Bad Practice	Dis Agree	I don’t Know	Dis Agree	I don’t Know	I don’t Know	Neutral	Negative Attitude
363	Rural	Jule Timuga	>40	Female	All	Diploma	No	Yes	Yes	Yes	Yes	Yes	Not Knowledgeable	Consult Vet	Self	Yes	Yes	Prevention	Dispenser	Bad Practice	Agree	Dis Agree	Neutral	Dis Agree	Dis Agree	Strongly Agree	Negative Attitude
364	Semi Urban	Dewa Chefa	31-40	Male	Goat	Illiterate	Yes	Yes	Yes	Yes	Yes	Yes	Knowledgeable	Clinic	Vet	Yes	Yes	Treatment	Pharmacy	Good Practice	Dis Agree	I don’t Know	Dis Agree	I don’t Know	I don’t Know	Neutral	Negative Attitude
365	Semi Urban	Bati	>40	Female	All	Secondary	No	No	Yes	No	No	Yes	Not Knowledgeable	Clinic	Self	Yes	Yes	Prevention	Clinic	Bad Practice	Strongly Agree	Neutral	Neutral	Dis Agree	Dis Agree	Strongly Agree	Negative Attitude
366	Semi Urban	Jule Timuga	31-40	Male	Goat	Illiterate	No	No	No	No	No	No	Not Knowledgeable	Consult Vet	Traditional Healer	No	No	Treatment	Dispenser	Bad Practice	Strongly Agree	Agree	Agree	Neutral	Neutral	Agree	Negative Attitude
367	Rural	Dewa Chefa	>40	Male	Cattle	Primary	No	Yes	I don't Know	I don't Know	I don't Know	Yes	Not Knowledgeable	Consult Vet	Self	Yes	Yes	Production	Dispenser	Bad Practice	Agree	Dis Agree	Dis Agree	Dis Agree	Dis Agree	Strongly Agree	Negative Attitude
368	Semi Urban	Jule Timuga	31-40	Male	Goat	Primary	No	I don't Know	I don't Know	I don't Know	I don't Know	I don't Know	Not Knowledgeable	Consult Vet	Self	Yes	Yes	Production	Dispenser	Bad Practice	Agree	Dis Agree	Dis Agree	I don’t Know	Dis Agree	Strongly Agree	Negative Attitude
369	Semi Urban	Bati	31-40	Male	Cattle	Illiterate	No	I don't Know	I don't Know	I don't Know	I don't Know	I don't Know	Not Knowledgeable	Self treat	Vet	No	No	Production	Pharmacy	Bad Practice	Dis Agree	I don’t Know	I don’t Know	I don’t Know	I don’t Know	Agree	Negative Attitude
370	Urban	Kemissie	18-30	Female	Goat	Diploma	Yes	Yes	No	Yes	Yes	Yes	Not Knowledgeable	Consult Vet	Traditional Healer	No	No	Prevention	Dispenser	Bad Practice	Strongly Agree	Agree	Agree	Agree	Agree	Strongly Agree	Positive Attitude
371	Semi Urban	Jule Timuga	>40	Male	Goat	Secondary	Yes	Yes	Yes	Yes	Yes	Yes	Knowledgeable	Clinic	Vet	Yes	Yes	Treatment	Clinic	Good Practice	Neutral	Dis Agree	Dis Agree	Dis Agree	Dis Agree	Agree	Negative Attitude
372	Semi Urban	Kemissie	31-40	Female	Cattle	Illiterate	Yes	I don't Know	I don't Know	I don't Know	I don't Know	I don't Know	Not Knowledgeable	Clinic	Self	No	No	Treatment	Pharmacy	Bad Practice	Dis Agree	I don’t Know	I don’t Know	I don’t Know	Agree	Agree	Negative Attitude
373	Semi Urban	Dewa Chefa	18-30	Male	Cattle	Illiterate	No	Yes	Yes	Yes	Yes	Yes	Not Knowledgeable	Consult Vet	Self	No	No	Prevention	Dispenser	Bad Practice	Strongly Agree	Neutral	Agree	Neutral	Neutral	Dis Agree	Negative Attitude
374	Semi Urban	Bati	18-30	Male	Cattle	Illiterate	Yes	No	No	No	No	No	Not Knowledgeable	Self treat	Vet	No	No	Treatment	Pharmacy	Bad Practice	Dis Agree	I don’t Know	Dis Agree	I don’t Know	Dis Agree	Agree	Negative Attitude
375	Urban	Jule Timuga	31-40	Female	Poultry	Primary	No	I don't Know	I don't Know	I don't Know	I don't Know	I don't Know	Not Knowledgeable	Self treat	Vet	No	No	Prevention	Clinic	Bad Practice	Neutral	Dis Agree	Dis Agree	Dis Agree	Dis Agree	Agree	Negative Attitude
376	Semi Urban	Dewa Chefa	>40	Male	Sheep	Primary	Yes	Yes	Yes	Yes	Yes	Yes	Knowledgeable	Clinic	Vet	Yes	Yes	Treatment	Clinic	Good Practice	Agree	Dis Agree	Dis Agree	Dis Agree	Dis Agree	Agree	Negative Attitude
377	Semi Urban	Bati	18-30	Male	Goat	Illiterate	No	No	No	I don't Know	No	No	Not Knowledgeable	Clinic	Self	Yes	Yes	Control	Clinic	Bad Practice	Strongly Agree	Strongly Agree	Agree	Agree	Agree	Strongly Agree	Positive Attitude
378	Semi Urban	Kemissie	>40	Female	All	Diploma	No	Yes	Yes	Yes	No	No	Not Knowledgeable	Self treat	Vet	No	No	Treatment	Pharmacy	Bad Practice	I don’t Know	I don’t Know	Dis Agree	I don’t Know	I don’t Know	Dis Agree	Negative Attitude
379	Rural	Dewa Chefa	18-30	Female	All	Illiterate	Yes	I don't Know	I don't Know	I don't Know	I don't Know	I don't Know	Not Knowledgeable	Consult Vet	Self	Yes	Yes	Production	Dispenser	Bad Practice	Agree	Dis Agree	Dis Agree	Dis Agree	Dis Agree	Strongly Agree	Negative Attitude
380	Rural	Jule Timuga	31-40	Male	Goat	Primary	No	I don't Know	I don't Know	I don't Know	I don't Know	I don't Know	Not Knowledgeable	Consult Vet	Vet	No	No	Treatment	Dispenser	Bad Practice	Strongly Agree	Neutral	Neutral	Neutral	Neutral	Strongly Agree	Negative Attitude
381	Semi Urban	Jule Timuga	31-40	Female	Poultry	Primary	No	I don't Know	I don't Know	I don't Know	I don't Know	I don't Know	Not Knowledgeable	Self treat	Vet	No	No	Prevention	Pharmacy	Bad Practice	Neutral	Dis Agree	Dis Agree	Dis Agree	Dis Agree	Agree	Negative Attitude
382	Semi Urban	Bati	31-40	Male	Cattle	Illiterate	No	No	No	No	No	No	Not Knowledgeable	Consult Vet	Self	No	No	Production	Dispenser	Bad Practice	Strongly Agree	Neutral	Neutral	Neutral	Neutral	Agree	Negative Attitude
383	Rural	Bati	18-30	Male	Cattle	Illiterate	No	I don't Know	I don't Know	I don't Know	I don't Know	No	Not Knowledgeable	Consult Vet	Self	Yes	Yes	Production	Dispenser	Bad Practice	Agree	Dis Agree	Dis Agree	Dis Agree	Dis Agree	Strongly Agree	Negative Attitude
384	Semi Urban	Bati	>40	Female	Poultry	Diploma	No	Yes	Yes	Yes	Yes	No	Not Knowledgeable	Self treat	Vet	No	No	Prevention	Pharmacy	Bad Practice	Dis Agree	I don’t Know	Dis Agree	I don’t Know	I don’t Know	Neutral	Negative Attitude
385	Semi Urban	Bati	>40	Female	All	Secondary	No	I don't Know	I don't Know	I don't Know	I don't Know	I don't Know	Not Knowledgeable	Consult Vet	Self	Yes	Yes	Production	Dispenser	Bad Practice	Agree	Dis Agree	Dis Agree	I don’t Know	Dis Agree	Strongly Agree	Negative Attitude
386	Rural	Bati	>40	Female	All	Secondary	Yes	I don't Know	I don't Know	I don't Know	I don't Know	I don't Know	Not Knowledgeable	Clinic	Self	Yes	Yes	Control	Clinic	Bad Practice	Strongly Agree	Strongly Agree	Agree	Agree	Agree	Strongly Agree	Positive Attitude
387	Semi Urban	Jule Timuga	31-40	Male	Goat	Illiterate	No	I don't Know	I don't Know	I don't Know	I don't Know	I don't Know	Not Knowledgeable	Clinic	Self	Yes	Yes	Production	Pharmacy	Bad Practice	Dis Agree	I don’t Know	I don’t Know	I don’t Know	I don’t Know	Agree	Negative Attitude
388	Semi Urban	Kemissie	>40	Male	All	Secondary	Yes	I don't Know	I don't Know	I don't Know	I don't Know	I don't Know	Not Knowledgeable	Consult Vet	Self	Yes	Yes	Production	Dispenser	Bad Practice	Agree	Dis Agree	Dis Agree	Dis Agree	Dis Agree	Strongly Agree	Negative Attitude
389	Urban	Dewa Chefa	>40	Female	All	Secondary	Yes	Yes	Yes	No	No	Yes	Not Knowledgeable	Consult Vet	Self	Yes	Yes	Control	Dispenser	Bad Practice	Strongly Agree	Agree	Agree	Agree	Agree	I don’t Know	Negative Attitude
390	Urban	Kemissie	>40	Female	All	Secondary	No	Yes	Yes	Yes	I don't Know	Yes	Not Knowledgeable	Consult Vet	Self	No	No	Treatment	Dispenser	Bad Practice	Strongly Agree	Agree	Strongly Agree	Agree	Agree	I don’t Know	Negative Attitude
391	Semi Urban	Kemissie	18-30	Male	Cattle	Illiterate	No	I don't Know	I don't Know	I don't Know	I don't Know	I don't Know	Not Knowledgeable	Clinic	Self	Yes	Yes	Prevention	Clinic	Bad Practice	Strongly Agree	Neutral	Agree	Dis Agree	Dis Agree	Strongly Agree	Negative Attitude
392	Urban	Kemissie	18-30	Male	Cattle	Diploma	Yes	Yes	Yes	No	Yes	Yes	Not Knowledgeable	Clinic	Self	Yes	Yes	Control	Clinic	Bad Practice	Strongly Agree	Strongly Agree	Agree	Agree	Agree	Strongly Agree	Positive Attitude
393	Semi Urban	Kemissie	31-40	Female	Goat	Primary	No	Yes	Yes	Yes	Yes	Yes	Not Knowledgeable	Self treat	Self	No	No	Control	Clinic	Bad Practice	Agree	Dis Agree	Dis Agree	Neutral	Neutral	Agree	Negative Attitude
394	Rural	Bati	18-30	Female	Cattle	Illiterate	Yes	I don't Know	I don't Know	I don't Know	I don't Know	I don't Know	Not Knowledgeable	Clinic	Vet	Yes	Yes	Treatment	Clinic	Good Practice	Agree	Dis Agree	Dis Agree	Dis Agree	Dis Agree	Agree	Negative Attitude
395	Semi Urban	Bati	31-40	Male	Goat	Illiterate	No	No	I don't Know	No	No	No	Not Knowledgeable	Clinic	Vet	No	No	Control	Pharmacy	Bad Practice	Dis Agree	I don’t Know	I don’t Know	I don’t Know	I don’t Know	I don’t Know	Negative Attitude
396	Rural	Bati	31-40	Male	Cattle	Primary	Yes	Yes	Yes	Yes	Yes	Yes	Knowledgeable	Clinic	Vet	Yes	Yes	Treatment	Clinic	Good Practice	Agree	Dis Agree	Dis Agree	Dis Agree	Dis Agree	Agree	Negative Attitude
397	Urban	Dewa Chefa	>40	Female	Goat	Diploma	No	Yes	Yes	Yes	Yes	Yes	Not Knowledgeable	Self treat	Self	No	Yes	Production	Clinic	Bad Practice	Agree	Dis Agree	Dis Agree	Dis Agree	Dis Agree	Agree	Negative Attitude
398	Urban	Kemissie	31-40	Female	Goat	Illiterate	Yes	No	I don't Know	I don't Know	I don't Know	No	Not Knowledgeable	Self treat	Self	Yes	Yes	Control	Clinic	Bad Practice	Neutral	Dis Agree	Dis Agree	Dis Agree	Dis Agree	Agree	Negative Attitude
399	Urban	Jule Timuga	>40	Male	All	Primary	No	Yes	Yes	Yes	Yes	Yes	Not Knowledgeable	Clinic	Self	No	No	Treatment	Pharmacy	Bad Practice	Dis Agree	I don’t Know	I don’t Know	I don’t Know	I don’t Know	Strongly Agree	Negative Attitude
400	Rural	Bati	18-30	Male	Sheep	Illiterate	Yes	No	No	No	No	No	Not Knowledgeable	Clinic	Self	Yes	Yes	Control	Clinic	Bad Practice	Strongly Agree	Strongly Agree	Agree	Agree	Agree	Strongly Agree	Positive Attitude
401	Semi Urban	Kemissie	>40	Female	All	Primary	No	Yes	Yes	Yes	I don't Know	Yes	Not Knowledgeable	Self treat	Self	Yes	Yes	Treatment	Pharmacy	Bad Practice	Neutral	I don’t Know	Dis Agree	Dis Agree	Dis Agree	Agree	Negative Attitude
402	Semi Urban	Kemissie	>40	Female	Poultry	Primary	No	Yes	Yes	Yes	Yes	Yes	Not Knowledgeable	Clinic	Vet	No	No	Prevention	Pharmacy	Bad Practice	Dis Agree	I don’t Know	I don’t Know	I don’t Know	I don’t Know	Strongly Agree	Negative Attitude
403	Semi Urban	Kemissie	18-30	Male	Goat	Diploma	Yes	Yes	Yes	No	Yes	Yes	Not Knowledgeable	Self treat	Vet	No	No	Treatment	Pharmacy	Bad Practice	Dis Agree	I don’t Know	Dis Agree	I don’t Know	I don’t Know	Neutral	Negative Attitude
404	Semi Urban	Bati	31-40	Female	Cattle	Primary	Yes	I don't Know	I don't Know	I don't Know	I don't Know	I don't Know	Not Knowledgeable	Clinic	Vet	No	No	Control	Pharmacy	Bad Practice	I don’t Know	I don’t Know	I don’t Know	I don’t Know	I don’t Know	Strongly Agree	Negative Attitude
405	Urban	Dewa Chefa	>40	Male	Goat	Secondary	Yes	Yes	Yes	Yes	No	Yes	Not Knowledgeable	Self treat	Vet	No	No	Control	Pharmacy	Bad Practice	Dis Agree	I don’t Know	I don’t Know	I don’t Know	I don’t Know	Agree	Negative Attitude
406	Rural	Jule Timuga	>40	Male	Cattle	Secondary	No	No	No	No	No	No	Not Knowledgeable	Clinic	Traditional Healer	No	No	Prevention	Pharmacy	Bad Practice	Dis Agree	I don’t Know	I don’t Know	I don’t Know	I don’t Know	Agree	Negative Attitude
407	Semi Urban	Kemissie	>40	Female	Poultry	Primary	No	Yes	Yes	Yes	Yes	Yes	Not Knowledgeable	Clinic	Self	No	No	Prevention	Pharmacy	Bad Practice	Dis Agree	I don’t Know	I don’t Know	I don’t Know	I don’t Know	Strongly Agree	Negative Attitude
408	Semi Urban	Bati	31-40	Male	Goat	Illiterate	No	Yes	Yes	Yes	Yes	Yes	Not Knowledgeable	Self treat	Self	No	No	Production	Clinic	Bad Practice	Neutral	Dis Agree	Dis Agree	Dis Agree	Dis Agree	Agree	Negative Attitude
409	Rural	Bati	>40	Female	All	Diploma	No	Yes	Yes	Yes	No	Yes	Not Knowledgeable	Clinic	Self	Yes	Yes	Control	Clinic	Bad Practice	Strongly Agree	Strongly Agree	Agree	Agree	Agree	Strongly Agree	Positive Attitude
410	Semi Urban	Dewa Chefa	>40	Male	Goat	Primary	Yes	No	No	No	No	No	Not Knowledgeable	Self treat	Vet	No	No	Treatment	Pharmacy	Bad Practice	I don’t Know	I don’t Know	I don’t Know	I don’t Know	I don’t Know	I don’t Know	Negative Attitude
411	Rural	Jule Timuga	31-40	Female	Goat	Primary	No	I don't Know	I don't Know	I don't Know	I don't Know	I don't Know	Not Knowledgeable	Self treat	Self	No	No	Prevention	Clinic	Bad Practice	Neutral	Dis Agree	Dis Agree	Dis Agree	Dis Agree	Agree	Negative Attitude
412	Rural	Bati	18-30	Male	Goat	Illiterate	No	Yes	Yes	Yes	I don't Know	Yes	Not Knowledgeable	Clinic	Vet	No	No	Production	Pharmacy	Bad Practice	I don’t Know	I don’t Know	I don’t Know	I don’t Know	Neutral	Agree	Negative Attitude
413	Semi Urban	Bati	31-40	Male	Cattle	Primary	No	No	No	No	No	No	Not Knowledgeable	Consult Vet	Self	Yes	Yes	Prevention	Dispenser	Bad Practice	Agree	Dis Agree	Neutral	Dis Agree	Dis Agree	Strongly Agree	Negative Attitude
414	Rural	Dewa Chefa	18-30	Male	Goat	Primary	No	I don't Know	I don't Know	I don't Know	I don't Know	I don't Know	Not Knowledgeable	Consult Vet	Self	Yes	Yes	Production	Dispenser	Bad Practice	Agree	Dis Agree	Dis Agree	Dis Agree	Dis Agree	Strongly Agree	Negative Attitude
415	Semi Urban	Jule Timuga	31-40	Female	Goat	Illiterate	Yes	No	No	No	No	No	Not Knowledgeable	Consult Vet	Traditional Healer	No	No	Treatment	Dispenser	Bad Practice	Strongly Agree	Neutral	Neutral	Neutral	Neutral	Strongly Agree	Negative Attitude
416	Rural	Bati	31-40	Male	Cattle	Diploma	Yes	Yes	Yes	Yes	Yes	Yes	Knowledgeable	Clinic	Vet	Yes	Yes	Treatment	Pharmacy	Good Practice	Dis Agree	I don’t Know	Dis Agree	I don’t Know	Dis Agree	Agree	Negative Attitude
417	Urban	Bati	18-30	Female	Sheep	Illiterate	No	No	No	No	No	No	Not Knowledgeable	Clinic	Self	No	No	Production	Pharmacy	Bad Practice	Dis Agree	I don’t Know	I don’t Know	I don’t Know	I don’t Know	Strongly Agree	Negative Attitude
418	Semi Urban	Jule Timuga	>40	Male	Goat	Secondary	No	No	I don't Know	No	No	No	Not Knowledgeable	Consult Vet	Self	Yes	Yes	Production	Dispenser	Bad Practice	Agree	Dis Agree	Dis Agree	Dis Agree	Dis Agree	Strongly Agree	Negative Attitude
419	Semi Urban	Bati	31-40	Female	Goat	Illiterate	No	Yes	Yes	Yes	Yes	Yes	Not Knowledgeable	Clinic	Self	Yes	Yes	Prevention	Clinic	Bad Practice	Strongly Agree	Neutral	Agree	Neutral	Neutral	Strongly Agree	Negative Attitude
420	Urban	Kemissie	18-30	Male	Cattle	Illiterate	Yes	Yes	Yes	Yes	Yes	Yes	Knowledgeable	Clinic	Vet	Yes	Yes	Treatment	Pharmacy	Good Practice	Dis Agree	I don’t Know	Dis Agree	I don’t Know	I don’t Know	Neutral	Negative Attitude
421	Urban	Jule Timuga	>40	Female	Poultry	Diploma	Yes	No	Yes	Yes	No	No	Not Knowledgeable	Self treat	Vet	No	No	Prevention	Pharmacy	Bad Practice	I don’t Know	I don’t Know	Dis Agree	I don’t Know	I don’t Know	Neutral	Negative Attitude
422	Semi Urban	Kemissie	18-30	Male	Poultry	Illiterate	Yes	Yes	Yes	Yes	Yes	Yes	Knowledgeable	Clinic	Vet	Yes	Yes	Prevention	Pharmacy	Bad Practice	Dis Agree	I don’t Know	Dis Agree	I don’t Know	I don’t Know	Agree	Negative Attitude
423	Semi Urban	Bati	18-30	Male	Sheep	Primary	No	I don't Know	I don't Know	I don't Know	I don't Know	I don't Know	Not Knowledgeable	Consult Vet	Vet	No	No	Production	Pharmacy	Bad Practice	Neutral	I don’t Know	Dis Agree	I don’t Know	Dis Agree	Agree	Negative Attitude
424	Urban	Kemissie	31-40	Female	Cattle	Illiterate	No	I don't Know	I don't Know	I don't Know	I don't Know	I don't Know	Not Knowledgeable	Clinic	Vet	Yes	Yes	Treatment	Pharmacy	Good Practice	Neutral	I don’t Know	I don’t Know	I don’t Know	I don’t Know	I don’t Know	Negative Attitude
425	Semi Urban	Bati	>40	Female	All	Secondary	Yes	Yes	Yes	Yes	Yes	Yes	Knowledgeable	Clinic	Vet	Yes	Yes	Treatment	Clinic	Good Practice	Strongly Agree	Agree	Strongly Agree	Neutral	Strongly Agree	Strongly Agree	Negative Attitude
426	Urban	Bati	31-40	Male	Sheep	Diploma	Yes	Yes	Yes	Yes	Yes	Yes	Knowledgeable	Clinic	Vet	Yes	Yes	Treatment	Pharmacy	Good Practice	Strongly Agree	Agree	Strongly Agree	Neutral	Strongly Agree	Strongly Agree	Negative Attitude
427	Rural	Bati	>40	Female	All	Secondary	No	I don't Know	I don't Know	I don't Know	I don't Know	I don't Know	Not Knowledgeable	Consult Vet	Self	No	No	Production	Dispenser	Bad Practice	Strongly Agree	Neutral	Agree	Neutral	Neutral	Strongly Agree	Negative Attitude
428	Semi Urban	Jule Timuga	31-40	Male	Goat	Illiterate	No	No	No	No	No	No	Not Knowledgeable	Self treat	Vet	No	No	Treatment	Pharmacy	Bad Practice	I don’t Know	I don’t Know	Dis Agree	I don’t Know	I don’t Know	Neutral	Negative Attitude
429	Semi Urban	Bati	31-40	Male	All	Illiterate	No	I don't Know	I don't Know	I don't Know	I don't Know	I don't Know	Not Knowledgeable	Consult Vet	Vet	Yes	Yes	Treatment	Pharmacy	Good Practice	Strongly Agree	Agree	Strongly Agree	Agree	Agree	Strongly Agree	Positive Attitude
430	Semi Urban	Dewa Chefa	18-30	Male	Cattle	Illiterate	Yes	No	No	No	No	No	Not Knowledgeable	Clinic	Self	Yes	Yes	Control	Clinic	Bad Practice	Strongly Agree	Strongly Agree	Strongly Agree	Strongly Agree	Strongly Agree	Strongly Agree	Positive Attitude
431	Urban	Kemissie	>40	Female	Cattle	Primary	No	No	No	No	No	No	Not Knowledgeable	Self treat	Vet	No	No	Treatment	Pharmacy	Bad Practice	I don’t Know	I don’t Know	Dis Agree	I don’t Know	I don’t Know	Neutral	Negative Attitude
432	Semi Urban	Dewa Chefa	31-40	Male	Cattle	Diploma	Yes	Yes	Yes	Yes	No	Yes	Not Knowledgeable	Consult Vet	Self	Yes	Yes	Treatment	Dispenser	Bad Practice	Strongly Agree	Neutral	Agree	Neutral	Neutral	Neutral	Negative Attitude
433	Semi Urban	Bati	31-40	Male	Poultry	Primary	Yes	I don't Know	No	No	I don't Know	I don't Know	Not Knowledgeable	Self treat	Vet	No	No	Prevention	Pharmacy	Bad Practice	I don’t Know	I don’t Know	Dis Agree	I don’t Know	I don’t Know	Neutral	Negative Attitude
434	Semi Urban	Dewa Chefa	31-40	Male	Goat	Illiterate	No	No	No	I don't Know	No	No	Not Knowledgeable	Self treat	Traditional Healer	No	No	Prevention	Pharmacy	Bad Practice	Neutral	Dis Agree	Dis Agree	Dis Agree	Dis Agree	Agree	Negative Attitude
435	Rural	Jule Timuga	>40	Female	All	Secondary	Yes	I don't Know	I don't Know	I don't Know	I don't Know	No	Not Knowledgeable	Self treat	Vet	No	No	Prevention	Clinic	Bad Practice	Neutral	Dis Agree	Dis Agree	Dis Agree	Dis Agree	Agree	Negative Attitude
436	Semi Urban	Kemissie	31-40	Male	Goat	Illiterate	Yes	No	No	No	No	No	Not Knowledgeable	Self treat	Self	No	No	Treatment	Clinic	Bad Practice	Agree	Dis Agree	Dis Agree	Dis Agree	Dis Agree	Agree	Negative Attitude
437	Rural	Bati	18-30	Male	Cattle	Illiterate	No	I don't Know	I don't Know	I don't Know	I don't Know	I don't Know	Not Knowledgeable	Consult Vet	Self	Yes	Yes	Control	Dispenser	Bad Practice	Strongly Agree	Agree	Strongly Agree	Agree	Agree	Dis Agree	Negative Attitude
438	Urban	Kemissie	31-40	Male	Poultry	Diploma	No	Yes	Yes	No	Yes	Yes	Not Knowledgeable	Self treat	Self	No	No	Prevention	Pharmacy	Bad Practice	I don’t Know	I don’t Know	I don’t Know	I don’t Know	I don’t Know	Agree	Negative Attitude
439	Semi Urban	Bati	31-40	Male	Goat	Illiterate	No	I don't Know	I don't Know	I don't Know	I don't Know	I don't Know	Not Knowledgeable	Clinic	Self	Yes	Yes	Control	Clinic	Bad Practice	Strongly Agree	Strongly Agree	Strongly Agree	Strongly Agree	Strongly Agree	Strongly Agree	Positive Attitude
440	Urban	Kemissie	31-40	Female	Goat	Illiterate	No	Yes	No	No	No	No	Not Knowledgeable	Clinic	Self	Yes	Yes	Prevention	Clinic	Bad Practice	Strongly Agree	Agree	Agree	Neutral	Neutral	Strongly Agree	Negative Attitude
441	Semi Urban	Kemissie	31-40	Female	Poultry	Primary	No	No	Yes	No	No	Yes	Not Knowledgeable	Clinic	Self	No	No	Prevention	Pharmacy	Bad Practice	Dis Agree	I don’t Know	I don’t Know	I don’t Know	I don’t Know	I don’t Know	Negative Attitude
442	Urban	Kemissie	18-30	Male	All	Diploma	Yes	Yes	Yes	Yes	No	Yes	Not Knowledgeable	Self treat	Vet	No	No	Treatment	Pharmacy	Bad Practice	I don’t Know	I don’t Know	I don’t Know	I don’t Know	I don’t Know	Dis Agree	Negative Attitude
443	Semi Urban	Jule Timuga	31-40	Female	Goat	Illiterate	No	I don't Know	No	No	I don't Know	I don't Know	Not Knowledgeable	Self treat	Vet	No	No	Treatment	Pharmacy	Bad Practice	Dis Agree	I don’t Know	Dis Agree	I don’t Know	I don’t Know	Neutral	Negative Attitude
444	Urban	Jule Timuga	18-30	Male	Cattle	Primary	No	No	I don't Know	I don't Know	I don't Know	No	Not Knowledgeable	Consult Vet	Traditional Healer	Yes	No	Production	Dispenser	Bad Practice	Neutral	Dis Agree	Dis Agree	I don’t Know	Dis Agree	Strongly Agree	Negative Attitude
445	Semi Urban	Bati	18-30	Female	Cattle	Illiterate	No	No	No	No	No	No	Not Knowledgeable	Consult Vet	Vet	No	No	Prevention	Dispenser	Bad Practice	Strongly Agree	Strongly Agree	Strongly Agree	Strongly Agree	Strongly Agree	Dis Agree	Negative Attitude
446	Rural	Jule Timuga	31-40	Female	Goat	Diploma	Yes	Yes	Yes	Yes	Yes	Yes	Knowledgeable	Clinic	Vet	Yes	Yes	Treatment	Pharmacy	Good Practice	Strongly Agree	Neutral	Agree	Neutral	Neutral	Strongly Agree	Negative Attitude
447	Rural	Bati	31-40	Male	Cattle	Illiterate	No	Yes	No	No	No	No	Not Knowledgeable	Self treat	Vet	No	No	Treatment	Pharmacy	Bad Practice	Dis Agree	I don’t Know	Dis Agree	I don’t Know	I don’t Know	Neutral	Negative Attitude
448	Rural	Bati	18-30	Male	Goat	Illiterate	No	I don't Know	No	No	I don't Know	I don't Know	Not Knowledgeable	Clinic	Self	Yes	Yes	Production	Pharmacy	Bad Practice	Dis Agree	I don’t Know	I don’t Know	I don’t Know	I don’t Know	Strongly Agree	Negative Attitude
449	Semi Urban	Dewa Chefa	>40	Male	Sheep	Primary	No	No	No	I don't Know	I don't Know	No	Not Knowledgeable	Self treat	Vet	No	No	Prevention	Pharmacy	Bad Practice	Dis Agree	I don’t Know	I don’t Know	I don’t Know	I don’t Know	Agree	Negative Attitude
450	Rural	Jule Timuga	>40	Female	All	Secondary	No	I don't Know	I don't Know	I don't Know	I don't Know	I don't Know	Not Knowledgeable	Clinic	Traditional Healer	No	No	Prevention	Pharmacy	Bad Practice	Dis Agree	I don’t Know	I don’t Know	I don’t Know	I don’t Know	Strongly Agree	Negative Attitude
451	Semi Urban	Dewa Chefa	31-40	Male	Goat	Primary	No	I don't Know	I don't Know	I don't Know	I don't Know	I don't Know	Not Knowledgeable	Self treat	Self	No	No	Control	Clinic	Bad Practice	Agree	Dis Agree	Dis Agree	Dis Agree	Dis Agree	Agree	Negative Attitude
452	Urban	Kemissie	>40	Female	Goat	Diploma	Yes	Yes	Yes	Yes	Yes	Yes	Knowledgeable	Clinic	Vet	Yes	Yes	Treatment	Dispenser	Bad Practice	Strongly Agree	Agree	Strongly Agree	Strongly Agree	Strongly Agree	Strongly Agree	Positive Attitude
453	Urban	Bati	18-30	Male	Cattle	Primary	Yes	No	No	No	No	No	Not Knowledgeable	Self treat	Traditional Healer	No	No	Prevention	Clinic	Bad Practice	Neutral	Dis Agree	Dis Agree	Dis Agree	Dis Agree	Agree	Negative Attitude
454	Semi Urban	Dewa Chefa	>40	Female	Cattle	Primary	Yes	Yes	I don't Know	I don't Know	I don't Know	Yes	Not Knowledgeable	Self treat	Self	Yes	Yes	Production	Clinic	Bad Practice	Neutral	Dis Agree	Dis Agree	Dis Agree	Dis Agree	Agree	Negative Attitude
455	Semi Urban	Kemissie	18-30	Male	Cattle	Illiterate	Yes	Yes	Yes	Yes	Yes	Yes	Knowledgeable	Clinic	Vet	Yes	Yes	Treatment	Clinic	Good Practice	Strongly Agree	Agree	Agree	Neutral	Neutral	Strongly Agree	Negative Attitude
456	Rural	Jule Timuga	31-40	Female	Poultry	Primary	No	Yes	Yes	Yes	I don't Know	Yes	Not Knowledgeable	Consult Vet	Traditional Healer	No	No	Prevention	Pharmacy	Bad Practice	Neutral	Dis Agree	Dis Agree	I don’t Know	Dis Agree	Strongly Agree	Negative Attitude
457	Rural	Dewa Chefa	31-40	Male	All	Illiterate	No	No	No	No	No	No	Not Knowledgeable	Consult Vet	Vet	No	No	Prevention	Dispenser	Bad Practice	Strongly Agree	Agree	Agree	Agree	Agree	Neutral	Negative Attitude
458	Semi Urban	Bati	>40	Male	Cattle	Diploma	Yes	Yes	Yes	Yes	Yes	Yes	Knowledgeable	Clinic	Vet	Yes	Yes	Treatment	Pharmacy	Good Practice	Dis Agree	Agree	Dis Agree	Strongly Agree	Strongly Agree	Strongly Agree	Negative Attitude
459	Urban	Kemissie	31-40	Female	All	Primary	No	Yes	No	No	No	No	Not Knowledgeable	Consult Vet	Self	No	No	Production	Dispenser	Bad Practice	Strongly Agree	Neutral	Neutral	Neutral	Neutral	Agree	Negative Attitude
460	Rural	Bati	18-30	Male	Cattle	Illiterate	Yes	I don't Know	I don't Know	I don't Know	I don't Know	I don't Know	Not Knowledgeable	Clinic	Self	Yes	Yes	Control	Clinic	Bad Practice	Strongly Agree	Strongly Agree	Strongly Agree	Strongly Agree	Strongly Agree	Strongly Agree	Positive Attitude
461	Semi Urban	Dewa Chefa	18-30	Female	Goat	Illiterate	Yes	No	No	No	No	No	Not Knowledgeable	Clinic	Self	Yes	Yes	Treatment	Pharmacy	Bad Practice	Dis Agree	I don’t Know	I don’t Know	I don’t Know	I don’t Know	Neutral	Negative Attitude
462	Semi Urban	Jule Timuga	18-30	Female	Poultry	Illiterate	No	Yes	Yes	Yes	Yes	Yes	Not Knowledgeable	Consult Vet	Self	No	No	Prevention	Dispenser	Bad Practice	Strongly Agree	Neutral	Neutral	Neutral	Neutral	Dis Agree	Negative Attitude
463	Semi Urban	Kemissie	31-40	Male	Cattle	Primary	Yes	I don't Know	I don't Know	I don't Know	I don't Know	I don't Know	Not Knowledgeable	Self treat	Self	Yes	Yes	Prevention	Clinic	Bad Practice	Agree	Dis Agree	Dis Agree	Dis Agree	Dis Agree	Agree	Negative Attitude
464	Semi Urban	Dewa Chefa	18-30	Male	Cattle	Diploma	Yes	Yes	Yes	Yes	No	Yes	Not Knowledgeable	Self treat	Self	No	No	Control	Clinic	Bad Practice	Neutral	Dis Agree	Dis Agree	Dis Agree	Dis Agree	Agree	Negative Attitude
465	Urban	Kemissie	31-40	Male	Goat	Primary	Yes	Yes	Yes	Yes	Yes	Yes	Knowledgeable	Clinic	Vet	Yes	Yes	Treatment	Pharmacy	Good Practice	Dis Agree	I don’t Know	I don’t Know	I don’t Know	I don’t Know	Dis Agree	Negative Attitude
466	Rural	Dewa Chefa	18-30	Female	Cattle	Illiterate	No	Yes	Yes	Yes	Yes	Yes	Not Knowledgeable	Consult Vet	Vet	No	No	Treatment	Pharmacy	Bad Practice	Neutral	I don’t Know	Dis Agree	I don’t Know	Dis Agree	Agree	Negative Attitude
467	Rural	Bati	>40	Female	Goat	Primary	No	No	I don't Know	No	I don't Know	No	Not Knowledgeable	Self treat	Vet	No	No	Production	Clinic	Bad Practice	Strongly Agree	Dis Agree	Dis Agree	Neutral	Neutral	Agree	Negative Attitude
468	Semi Urban	Jule Timuga	31-40	Male	Goat	Illiterate	Yes	I don't Know	I don't Know	I don't Know	I don't Know	I don't Know	Not Knowledgeable	Consult Vet	Traditional Healer	Yes	No	Production	Dispenser	Bad Practice	Neutral	Dis Agree	Dis Agree	I don’t Know	Dis Agree	Strongly Agree	Negative Attitude
469	Semi Urban	Dewa Chefa	31-40	Female	Goat	Illiterate	No	I don't Know	I don't Know	I don't Know	I don't Know	I don't Know	Not Knowledgeable	Consult Vet	Self	Yes	Yes	Production	Dispenser	Bad Practice	Neutral	Dis Agree	Dis Agree	I don’t Know	Dis Agree	Strongly Agree	Negative Attitude
470	Semi Urban	Dewa Chefa	31-40	Male	Poultry	Illiterate	No	No	No	No	No	No	Not Knowledgeable	Clinic	Traditional Healer	No	No	Prevention	Pharmacy	Bad Practice	Dis Agree	I don’t Know	I don’t Know	I don’t Know	I don’t Know	I don’t Know	Negative Attitude
471	Urban	Kemissie	>40	Male	Cattle	Secondary	Yes	Yes	Yes	Yes	Yes	Yes	Knowledgeable	Clinic	Vet	Yes	Yes	Treatment	Clinic	Good Practice	Strongly Agree	Neutral	Dis Agree	Strongly Agree	Strongly Agree	Strongly Agree	Negative Attitude
472	Rural	Dewa Chefa	>40	Female	All	Diploma	No	Yes	Yes	No	Yes	Yes	Not Knowledgeable	Self treat	Traditional Healer	No	No	Control	Clinic	Bad Practice	Agree	Dis Agree	Dis Agree	Dis Agree	Dis Agree	Agree	Negative Attitude
473	Semi Urban	Jule Timuga	31-40	Male	Goat	Illiterate	No	I don't Know	I don't Know	I don't Know	I don't Know	I don't Know	Not Knowledgeable	Self treat	Self	No	No	Control	Clinic	Bad Practice	Neutral	Dis Agree	Dis Agree	Dis Agree	Dis Agree	Agree	Negative Attitude
474	Semi Urban	Jule Timuga	18-30	Male	Sheep	Illiterate	No	I don't Know	I don't Know	I don't Know	I don't Know	I don't Know	Not Knowledgeable	Clinic	Self	Yes	Yes	Control	Clinic	Bad Practice	Strongly Agree	Strongly Agree	Agree	Agree	Agree	Strongly Agree	Positive Attitude
475	Semi Urban	Bati	31-40	Male	Goat	Primary	No	No	No	No	No	No	Not Knowledgeable	Clinic	Self	No	No	Production	Pharmacy	Bad Practice	Dis Agree	I don’t Know	I don’t Know	I don’t Know	I don’t Know	Agree	Negative Attitude
476	Semi Urban	Kemissie	>40	Male	Cattle	Diploma	Yes	Yes	Yes	Yes	Yes	Yes	Knowledgeable	Clinic	Vet	Yes	Yes	Treatment	Pharmacy	Good Practice	I don’t Know	Neutral	Dis Agree	Strongly Agree	Strongly Agree	Strongly Agree	Negative Attitude
477	Rural	Dewa Chefa	>40	Female	All	Secondary	No	No	No	No	No	No	Not Knowledgeable	Self treat	Self	No	No	Prevention	Clinic	Bad Practice	Neutral	Dis Agree	Dis Agree	Dis Agree	Dis Agree	Agree	Negative Attitude
478	Urban	Kemissie	31-40	Female	Goat	Illiterate	No	I don't Know	I don't Know	I don't Know	I don't Know	I don't Know	Not Knowledgeable	Self treat	Vet	No	No	Treatment	Pharmacy	Bad Practice	Dis Agree	I don’t Know	Dis Agree	I don’t Know	Dis Agree	Agree	Negative Attitude
479	Rural	Bati	>40	Female	Goat	Primary	No	Yes	Yes	Yes	Yes	Yes	Not Knowledgeable	Self treat	Vet	No	No	Control	Clinic	Bad Practice	Agree	Dis Agree	Dis Agree	Dis Agree	Dis Agree	Agree	Negative Attitude
480	Semi Urban	Kemissie	31-40	Male	Goat	Illiterate	Yes	Yes	Yes	Yes	Yes	Yes	Knowledgeable	Clinic	Vet	Yes	Yes	Treatment	Clinic	Good Practice	Neutral	Dis Agree	Dis Agree	I don’t Know	Dis Agree	Strongly Agree	Negative Attitude
481	Urban	Kemissie	18-30	Male	All	Diploma	Yes	Yes	Yes	No	Yes	Yes	Not Knowledgeable	Consult Vet	Self	Yes	Yes	Prevention	Clinic	Bad Practice	Strongly Agree	Neutral	Neutral	Dis Agree	Dis Agree	Strongly Agree	Negative Attitude
482	Urban	Dewa Chefa	>40	Female	All	Secondary	No	Yes	I don't Know	I don't Know	I don't Know	I don't Know	Not Knowledgeable	Self treat	Vet	No	No	Treatment	Pharmacy	Bad Practice	I don’t Know	I don’t Know	I don’t Know	I don’t Know	I don’t Know	Dis Agree	Negative Attitude
483	Urban	Kemissie	>40	Male	Goat	Secondary	Yes	I don't Know	I don't Know	I don't Know	I don't Know	I don't Know	Not Knowledgeable	Self treat	Vet	No	No	Treatment	Pharmacy	Bad Practice	Dis Agree	I don’t Know	Dis Agree	I don’t Know	I don’t Know	Neutral	Negative Attitude
484	Urban	Dewa Chefa	>40	Male	Goat	Secondary	No	No	No	No	No	No	Not Knowledgeable	Self treat	Self	No	Yes	Production	Clinic	Bad Practice	Agree	Dis Agree	Dis Agree	Dis Agree	Dis Agree	Agree	Negative Attitude
485	Rural	Jule Timuga	18-30	Male	All	Illiterate	Yes	Yes	Yes	Yes	Yes	Yes	Knowledgeable	Clinic	Vet	Yes	Yes	Treatment	Pharmacy	Good Practice	Dis Agree	I don’t Know	Dis Agree	I don’t Know	I don’t Know	Neutral	Negative Attitude
486	Rural	Bati	31-40	Male	Goat	Primary	Yes	Yes	Yes	Yes	Yes	Yes	Knowledgeable	Clinic	Vet	Yes	Yes	Treatment	Clinic	Good Practice	Strongly Agree	Neutral	Agree	Neutral	Neutral	Agree	Negative Attitude
487	Semi Urban	Kemissie	31-40	Male	Poultry	Primary	Yes	I don't Know	I don't Know	I don't Know	I don't Know	I don't Know	Not Knowledgeable	Clinic	Vet	No	No	Prevention	Pharmacy	Bad Practice	Dis Agree	I don’t Know	I don’t Know	I don’t Know	I don’t Know	Agree	Negative Attitude
488	Rural	Jule Timuga	31-40	Male	Goat	Diploma	Yes	Yes	Yes	Yes	Yes	Yes	Knowledgeable	Clinic	Vet	Yes	Yes	Treatment	Clinic	Good Practice	Strongly Agree	Strongly Agree	Strongly Agree	Agree	Strongly Agree	Strongly Agree	Positive Attitude
489	Rural	Jule Timuga	31-40	Male	Cattle	Primary	Yes	I don't Know	I don't Know	I don't Know	I don't Know	I don't Know	Not Knowledgeable	Consult Vet	Vet	Yes	Yes	Treatment	Pharmacy	Good Practice	Strongly Agree	Strongly Agree	Strongly Agree	Strongly Agree	Strongly Agree	Strongly Agree	Positive Attitude
490	Urban	Jule Timuga	>40	Female	All	Secondary	No	Yes	No	No	No	No	Not Knowledgeable	Self treat	Self	No	No	Treatment	Pharmacy	Bad Practice	Neutral	I don’t Know	I don’t Know	I don’t Know	I don’t Know	Agree	Negative Attitude
491	Semi Urban	Bati	>40	Female	Poultry	Primary	No	I don't Know	I don't Know	I don't Know	I don't Know	I don't Know	Not Knowledgeable	Consult Vet	Vet	No	No	Prevention	Pharmacy	Bad Practice	Neutral	I don’t Know	Dis Agree	I don’t Know	Dis Agree	Agree	Negative Attitude
492	Rural	Dewa Chefa	18-30	Male	Goat	Illiterate	Yes	Yes	Yes	Yes	No	Yes	Not Knowledgeable	Self treat	Self	Yes	Yes	Control	Clinic	Bad Practice	Agree	Dis Agree	Dis Agree	Dis Agree	Dis Agree	Agree	Negative Attitude
493	Rural	Jule Timuga	>40	Female	Cattle	Primary	Yes	I don't Know	I don't Know	I don't Know	I don't Know	I don't Know	Not Knowledgeable	Self treat	Vet	No	No	Control	Clinic	Bad Practice	Neutral	Dis Agree	Dis Agree	Dis Agree	Dis Agree	Strongly Agree	Negative Attitude
494	Semi Urban	Dewa Chefa	31-40	Male	Goat	Primary	No	I don't Know	I don't Know	I don't Know	I don't Know	I don't Know	Not Knowledgeable	Clinic	Self	No	No	Production	Pharmacy	Bad Practice	Dis Agree	I don’t Know	I don’t Know	I don’t Know	I don’t Know	Neutral	Negative Attitude
495	Semi Urban	Kemissie	31-40	Male	Goat	Illiterate	Yes	I don't Know	I don't Know	I don't Know	I don't Know	I don't Know	Not Knowledgeable	Self treat	Vet	No	No	Treatment	Pharmacy	Bad Practice	Dis Agree	I don’t Know	Dis Agree	I don’t Know	I don’t Know	Neutral	Negative Attitude
496	Rural	Bati	>40	Female	All	Diploma	No	Yes	Yes	Yes	Yes	Yes	Not Knowledgeable	Consult Vet	Self	Yes	Yes	Prevention	Clinic	Bad Practice	Agree	Dis Agree	Neutral	Dis Agree	Dis Agree	Strongly Agree	Negative Attitude
497	Rural	Jule Timuga	18-30	Male	Goat	Illiterate	Yes	Yes	Yes	Yes	Yes	Yes	Knowledgeable	Clinic	Vet	Yes	Yes	Treatment	Pharmacy	Good Practice	Neutral	I don’t Know	Dis Agree	I don’t Know	I don’t Know	Agree	Negative Attitude
498	Urban	Kemissie	>40	Female	Poultry	Primary	No	I don't Know	I don't Know	I don't Know	I don't Know	I don't Know	Not Knowledgeable	Consult Vet	Vet	No	No	Prevention	Pharmacy	Bad Practice	Neutral	Dis Agree	Dis Agree	I don’t Know	Dis Agree	Agree	Negative Attitude
499	Semi Urban	Jule Timuga	31-40	Male	Goat	Illiterate	Yes	Yes	Yes	Yes	Yes	Yes	Knowledgeable	Clinic	Vet	Yes	Yes	Treatment	Pharmacy	Good Practice	I don’t Know	I don’t Know	I don’t Know	I don’t Know	I don’t Know	I don’t Know	Negative Attitude
500	Semi Urban	Bati	>40	Female	All	Secondary	No	Yes	Yes	Yes	Yes	Yes	Not Knowledgeable	Self treat	Self	Yes	Yes	Production	Pharmacy	Bad Practice	Neutral	Dis Agree	Dis Agree	Dis Agree	Dis Agree	Agree	Negative Attitude
501	Semi Urban	Kemissie	31-40	Male	Cattle	Diploma	No	Yes	Yes	Yes	Yes	Yes	Not Knowledgeable	Clinic	Self	Yes	Yes	Control	Clinic	Bad Practice	Strongly Agree	Strongly Agree	Strongly Agree	Agree	Strongly Agree	Strongly Agree	Positive Attitude
502	Rural	Jule Timuga	18-30	Male	Goat	Illiterate	No	Yes	Yes	Yes	Yes	Yes	Not Knowledgeable	Consult Vet	Vet	No	No	Control	Dispenser	Bad Practice	Strongly Agree	Agree	Strongly Agree	Agree	Agree	Strongly Agree	Positive Attitude
503	Semi Urban	Jule Timuga	18-30	Male	Goat	Illiterate	No	I don't Know	I don't Know	I don't Know	I don't Know	I don't Know	Not Knowledgeable	Consult Vet	Self	Yes	Yes	Prevention	Clinic	Bad Practice	Strongly Agree	Neutral	Neutral	Dis Agree	Dis Agree	Strongly Agree	Negative Attitude
504	Urban	Jule Timuga	18-30	Male	Cattle	Primary	Yes	Yes	I don't Know	I don't Know	I don't Know	I don't Know	Not Knowledgeable	Consult Vet	Traditional Healer	No	No	Production	Dispenser	Bad Practice	Neutral	Dis Agree	Dis Agree	I don’t Know	Dis Agree	Strongly Agree	Negative Attitude
505	Rural	Jule Timuga	18-30	Female	Goat	Diploma	No	Yes	Yes	Yes	No	No	Not Knowledgeable	Consult Vet	Self	Yes	Yes	Prevention	Dispenser	Bad Practice	Agree	Dis Agree	Neutral	Dis Agree	Dis Agree	Strongly Agree	Negative Attitude
506	Semi Urban	Bati	18-30	Female	Poultry	Illiterate	No	No	No	No	No	No	Not Knowledgeable	Self treat	Traditional Healer	No	No	Prevention	Pharmacy	Bad Practice	Neutral	I don’t Know	Dis Agree	Dis Agree	Dis Agree	Agree	Negative Attitude
507	Rural	Jule Timuga	18-30	Female	Goat	Illiterate	No	Yes	Yes	Yes	Yes	Yes	Not Knowledgeable	Self treat	Vet	No	No	Control	Clinic	Bad Practice	Strongly Agree	Dis Agree	Dis Agree	Neutral	Neutral	Agree	Negative Attitude
508	Rural	Jule Timuga	31-40	Male	Cattle	Primary	No	No	No	No	No	No	Not Knowledgeable	Self treat	Vet	No	No	Treatment	Pharmacy	Bad Practice	Neutral	I don’t Know	Dis Agree	Dis Agree	Dis Agree	Agree	Negative Attitude
509	Urban	Kemissie	18-30	Male	Sheep	Diploma	Yes	Yes	No	Yes	Yes	Yes	Not Knowledgeable	Clinic	Self	Yes	Yes	Control	Clinic	Bad Practice	Strongly Agree	Strongly Agree	Agree	Agree	Agree	Strongly Agree	Positive Attitude
510	Semi Urban	Bati	18-30	Male	Cattle	Primary	No	I don't Know	I don't Know	I don't Know	I don't Know	I don't Know	Not Knowledgeable	Consult Vet	Vet	Yes	Yes	Treatment	Pharmacy	Good Practice	Strongly Agree	Neutral	Neutral	Neutral	Neutral	Agree	Negative Attitude
511	Semi Urban	Kemissie	18-30	Female	Poultry	Illiterate	No	Yes	Yes	Yes	Yes	Yes	Not Knowledgeable	Self treat	Self	Yes	Yes	Prevention	Clinic	Bad Practice	Neutral	Dis Agree	Dis Agree	Dis Agree	Dis Agree	Agree	Negative Attitude
512	Rural	Dewa Chefa	>40	Male	All	Primary	No	No	No	No	No	No	Not Knowledgeable	Consult Vet	Self	Yes	Yes	Production	Dispenser	Bad Practice	Agree	Dis Agree	Dis Agree	I don’t Know	Dis Agree	Strongly Agree	Negative Attitude
513	Semi Urban	Kemissie	18-30	Male	All	Diploma	Yes	No	Yes	Yes	Yes	Yes	Not Knowledgeable	Consult Vet	Self	Yes	No	Production	Dispenser	Bad Practice	Neutral	Dis Agree	Dis Agree	I don’t Know	Dis Agree	Strongly Agree	Negative Attitude
514	Urban	Kemissie	31-40	Male	Goat	Primary	Yes	Yes	Yes	Yes	Yes	Yes	Knowledgeable	Clinic	Vet	Yes	Yes	Treatment	Pharmacy	Good Practice	Strongly Agree	Neutral	Agree	Neutral	Neutral	Agree	Negative Attitude
515	Semi Urban	Dewa Chefa	18-30	Female	Cattle	Illiterate	No	I don't Know	I don't Know	I don't Know	I don't Know	I don't Know	Not Knowledgeable	Consult Vet	Vet	No	No	Control	Dispenser	Bad Practice	Strongly Agree	Neutral	Agree	Neutral	Neutral	Strongly Agree	Negative Attitude
516	Semi Urban	Jule Timuga	18-30	Male	Goat	Illiterate	No	I don't Know	I don't Know	I don't Know	I don't Know	I don't Know	Not Knowledgeable	Clinic	Vet	Yes	Yes	Treatment	Pharmacy	Good Practice	Dis Agree	I don’t Know	I don’t Know	I don’t Know	I don’t Know	Neutral	Negative Attitude
517	Rural	Dewa Chefa	18-30	Female	Goat	Diploma	No	Yes	Yes	Yes	Yes	Yes	Not Knowledgeable	Clinic	Self	Yes	Yes	Prevention	Clinic	Bad Practice	Strongly Agree	Neutral	Agree	Dis Agree	Dis Agree	Strongly Agree	Negative Attitude
518	Urban	Dewa Chefa	>40	Female	All	Secondary	No	No	I don't Know	No	No	No	Not Knowledgeable	Clinic	Self	Yes	Yes	Control	Clinic	Bad Practice	Strongly Agree	Strongly Agree	Strongly Agree	Strongly Agree	Strongly Agree	Strongly Agree	Positive Attitude
519	Urban	Kemissie	>40	Female	All	Secondary	Yes	Yes	I don't Know	I don't Know	I don't Know	No	Not Knowledgeable	Clinic	Self	Yes	Yes	Prevention	Pharmacy	Bad Practice	Dis Agree	I don’t Know	I don’t Know	I don’t Know	I don’t Know	Neutral	Negative Attitude
520	Rural	Jule Timuga	31-40	Male	Goat	Diploma	Yes	Yes	No	Yes	Yes	No	Not Knowledgeable	Self treat	Vet	No	No	Treatment	Pharmacy	Bad Practice	Dis Agree	I don’t Know	Dis Agree	I don’t Know	I don’t Know	Neutral	Negative Attitude
521	Semi Urban	Dewa Chefa	18-30	Male	Cattle	Illiterate	No	No	I don't Know	No	I don't Know	No	Not Knowledgeable	Clinic	Self	Yes	Yes	Control	Clinic	Bad Practice	Strongly Agree	Strongly Agree	Strongly Agree	Agree	Strongly Agree	Strongly Agree	Positive Attitude
522	Urban	Dewa Chefa	>40	Female	All	Secondary	Yes	No	No	No	No	No	Not Knowledgeable	Clinic	Self	Yes	Yes	Control	Clinic	Bad Practice	Strongly Agree	Agree	Agree	Neutral	Agree	Strongly Agree	Negative Attitude
523	Rural	Dewa Chefa	31-40	Female	Goat	Primary	No	Yes	I don't Know	I don't Know	I don't Know	Yes	Not Knowledgeable	Clinic	Vet	No	No	Production	Pharmacy	Bad Practice	Neutral	I don’t Know	I don’t Know	I don’t Know	I don’t Know	Agree	Negative Attitude
524	Urban	Dewa Chefa	18-30	Male	Cattle	Diploma	Yes	Yes	Yes	Yes	No	Yes	Not Knowledgeable	Clinic	Self	Yes	Yes	Prevention	Clinic	Bad Practice	Strongly Agree	Neutral	Agree	Neutral	Dis Agree	Strongly Agree	Negative Attitude
525	Semi Urban	Bati	31-40	Male	Goat	Illiterate	Yes	Yes	Yes	No	No	Yes	Not Knowledgeable	Self treat	Traditional Healer	No	No	Treatment	Clinic	Bad Practice	Neutral	Dis Agree	Dis Agree	Dis Agree	Dis Agree	Agree	Negative Attitude
526	Urban	Dewa Chefa	>40	Male	All	Secondary	Yes	No	I don't Know	I don't Know	I don't Know	No	Not Knowledgeable	Consult Vet	Vet	No	No	Production	Pharmacy	Bad Practice	Neutral	Dis Agree	Dis Agree	I don’t Know	Dis Agree	Agree	Negative Attitude
527	Urban	Kemissie	>40	Female	All	Secondary	No	I don't Know	I don't Know	I don't Know	I don't Know	I don't Know	Not Knowledgeable	Self treat	Vet	No	No	Treatment	Clinic	Bad Practice	Neutral	Dis Agree	Dis Agree	Dis Agree	Dis Agree	Agree	Negative Attitude
528	Semi Urban	Kemissie	>40	Female	All	Diploma	No	No	Yes	Yes	Yes	Yes	Not Knowledgeable	Consult Vet	Vet	Yes	Yes	Treatment	Pharmacy	Good Practice	Strongly Agree	Neutral	Neutral	Neutral	Neutral	I don’t Know	Negative Attitude
529	Semi Urban	Bati	>40	Female	Poultry	Primary	No	I don't Know	I don't Know	I don't Know	I don't Know	I don't Know	Not Knowledgeable	Clinic	Self	Yes	Yes	Prevention	Pharmacy	Bad Practice	Dis Agree	I don’t Know	I don’t Know	I don’t Know	I don’t Know	Agree	Negative Attitude
530	Urban	Dewa Chefa	31-40	Male	Goat	Primary	Yes	Yes	Yes	Yes	Yes	Yes	Knowledgeable	Clinic	Vet	Yes	Yes	Treatment	Pharmacy	Good Practice	Strongly Agree	Agree	Agree	Neutral	Neutral	Agree	Negative Attitude
531	Urban	Kemissie	>40	Female	Cattle	Primary	No	No	I don't Know	I don't Know	I don't Know	No	Not Knowledgeable	Consult Vet	Self	Yes	Yes	Production	Dispenser	Bad Practice	Neutral	Dis Agree	Dis Agree	I don’t Know	Dis Agree	Strongly Agree	Negative Attitude
532	Rural	Jule Timuga	31-40	Male	Goat	Illiterate	No	I don't Know	I don't Know	I don't Know	I don't Know	I don't Know	Not Knowledgeable	Clinic	Self	Yes	Yes	Control	Clinic	Bad Practice	Strongly Agree	Strongly Agree	Strongly Agree	Agree	Agree	Strongly Agree	Positive Attitude
533	Urban	Kemissie	18-30	Male	Cattle	Illiterate	Yes	Yes	Yes	No	No	Yes	Not Knowledgeable	Self treat	Self	Yes	Yes	Treatment	Clinic	Bad Practice	Neutral	Dis Agree	Dis Agree	Dis Agree	Dis Agree	Agree	Negative Attitude
534	Rural	Dewa Chefa	>40	Female	All	Diploma	No	Yes	Yes	Yes	Yes	Yes	Not Knowledgeable	Consult Vet	Self	Yes	Yes	Production	Dispenser	Bad Practice	Agree	Dis Agree	Dis Agree	Dis Agree	Dis Agree	Strongly Agree	Negative Attitude
535	Urban	Dewa Chefa	18-30	Male	Sheep	Primary	Yes	Yes	Yes	Yes	Yes	Yes	Knowledgeable	Clinic	Vet	Yes	Yes	Treatment	Pharmacy	Good Practice	Strongly Agree	Agree	Agree	Neutral	Neutral	Strongly Agree	Negative Attitude
536	Semi Urban	Kemissie	31-40	Male	Goat	Illiterate	Yes	Yes	Yes	Yes	Yes	Yes	Knowledgeable	Clinic	Vet	Yes	Yes	Treatment	Clinic	Good Practice	Agree	Dis Agree	Dis Agree	Dis Agree	Dis Agree	Agree	Negative Attitude
537	Urban	Kemissie	31-40	Male	Poultry	Diploma	Yes	Yes	No	Yes	Yes	Yes	Not Knowledgeable	Self treat	Self	Yes	Yes	Prevention	Clinic	Bad Practice	Neutral	Dis Agree	Dis Agree	Dis Agree	Dis Agree	Strongly Agree	Negative Attitude
538	Semi Urban	Kemissie	18-30	Female	Sheep	Illiterate	No	Yes	Yes	Yes	Yes	Yes	Not Knowledgeable	Self treat	Self	Yes	Yes	Production	Clinic	Bad Practice	Agree	Dis Agree	Dis Agree	Dis Agree	Dis Agree	Agree	Negative Attitude
539	Rural	Bati	18-30	Male	All	Illiterate	No	I don't Know	I don't Know	I don't Know	I don't Know	I don't Know	Not Knowledgeable	Clinic	Traditional Healer	No	No	Prevention	Pharmacy	Bad Practice	Dis Agree	I don’t Know	I don’t Know	I don’t Know	I don’t Know	Agree	Negative Attitude
540	Rural	Dewa Chefa	>40	Male	Goat	Primary	Yes	Yes	Yes	Yes	Yes	Yes	Knowledgeable	Clinic	Vet	Yes	Yes	Treatment	Clinic	Good Practice	Strongly Agree	Agree	Agree	Neutral	Neutral	Strongly Agree	Negative Attitude
541	Semi Urban	Kemissie	>40	Male	All	Secondary	Yes	I don't Know	I don't Know	I don't Know	I don't Know	I don't Know	Not Knowledgeable	Consult Vet	Self	Yes	Yes	Production	Dispenser	Bad Practice	Agree	Dis Agree	Dis Agree	Dis Agree	Dis Agree	Strongly Agree	Negative Attitude
542	Rural	Jule Timuga	31-40	Male	Goat	Diploma	Yes	Yes	No	Yes	No	Yes	Not Knowledgeable	Clinic	Self	Yes	Yes	Control	Clinic	Bad Practice	Strongly Agree	Strongly Agree	Agree	Agree	Agree	Strongly Agree	Positive Attitude
543	Urban	Kemissie	18-30	Female	All	Illiterate	No	No	No	No	No	No	Not Knowledgeable	Consult Vet	Vet	No	No	Control	Dispenser	Bad Practice	Strongly Agree	Agree	Agree	Agree	Agree	Strongly Agree	Positive Attitude
544	Semi Urban	Bati	31-40	Male	Goat	Primary	No	No	I don't Know	I don't Know	I don't Know	No	Not Knowledgeable	Self treat	Vet	No	No	Treatment	Pharmacy	Bad Practice	I don’t Know	I don’t Know	I don’t Know	I don’t Know	I don’t Know	Dis Agree	Negative Attitude
545	Semi Urban	Kemissie	31-40	Female	Poultry	Diploma	No	No	Yes	Yes	Yes	No	Not Knowledgeable	Self treat	Self	No	No	Prevention	Clinic	Bad Practice	Neutral	Dis Agree	Dis Agree	Dis Agree	Dis Agree	Agree	Negative Attitude
546	Semi Urban	Bati	31-40	Male	Cattle	Illiterate	No	No	I don't Know	No	I don't Know	No	Not Knowledgeable	Clinic	Vet	Yes	Yes	Treatment	Pharmacy	Good Practice	Dis Agree	I don’t Know	I don’t Know	I don’t Know	I don’t Know	Neutral	Negative Attitude
547	Semi Urban	Kemissie	>40	Male	Goat	Primary	Yes	Yes	Yes	Yes	Yes	Yes	Knowledgeable	Clinic	Vet	Yes	Yes	Treatment	Pharmacy	Good Practice	Dis Agree	I don’t Know	Dis Agree	I don’t Know	I don’t Know	Neutral	Negative Attitude
548	Rural	Bati	18-30	Female	Goat	Primary	No	No	No	No	No	No	Not Knowledgeable	Clinic	Self	Yes	Yes	Control	Clinic	Bad Practice	Strongly Agree	Agree	Agree	Neutral	Neutral	Strongly Agree	Negative Attitude
549	Semi Urban	Bati	31-40	Male	Goat	Illiterate	Yes	I don't Know	I don't Know	I don't Know	I don't Know	I don't Know	Not Knowledgeable	Self treat	Self	Yes	Yes	Control	Pharmacy	Bad Practice	Neutral	I don’t Know	I don’t Know	I don’t Know	I don’t Know	Agree	Negative Attitude
550	Semi Urban	Jule Timuga	31-40	Male	Cattle	Diploma	Yes	Yes	Yes	No	Yes	Yes	Not Knowledgeable	Consult Vet	Vet	Yes	Yes	Treatment	Pharmacy	Good Practice	Strongly Agree	Agree	Strongly Agree	Agree	Agree	Strongly Agree	Positive Attitude
551	Rural	Jule Timuga	>40	Female	All	Secondary	No	I don't Know	I don't Know	I don't Know	I don't Know	I don't Know	Not Knowledgeable	Self treat	Vet	No	No	Treatment	Pharmacy	Bad Practice	Dis Agree	I don’t Know	Dis Agree	I don’t Know	I don’t Know	Neutral	Negative Attitude
552	Semi Urban	Kemissie	18-30	Female	Poultry	Illiterate	Yes	Yes	Yes	Yes	Yes	Yes	Knowledgeable	Clinic	Vet	Yes	Yes	Prevention	Pharmacy	Bad Practice	Dis Agree	I don’t Know	Dis Agree	I don’t Know	I don’t Know	Neutral	Negative Attitude
553	Rural	Dewa Chefa	>40	Female	All	Secondary	No	I don't Know	I don't Know	I don't Know	I don't Know	I don't Know	Not Knowledgeable	Clinic	Self	Yes	Yes	Control	Pharmacy	Bad Practice	Neutral	I don’t Know	I don’t Know	I don’t Know	I don’t Know	Strongly Agree	Negative Attitude
554	Semi Urban	Kemissie	18-30	Male	Sheep	Illiterate	No	Yes	Yes	Yes	Yes	Yes	Not Knowledgeable	Self treat	Vet	No	No	Control	Clinic	Bad Practice	Neutral	Dis Agree	Dis Agree	Dis Agree	Dis Agree	Strongly Agree	Negative Attitude
555	Semi Urban	Bati	31-40	Male	Goat	Diploma	Yes	Yes	No	Yes	Yes	Yes	Not Knowledgeable	Clinic	Vet	Yes	Yes	Treatment	Clinic	Good Practice	Agree	Dis Agree	Dis Agree	Dis Agree	Dis Agree	Strongly Agree	Negative Attitude
556	Rural	Jule Timuga	18-30	Female	Cattle	Illiterate	No	I don't Know	I don't Know	I don't Know	I don't Know	I don't Know	Not Knowledgeable	Consult Vet	Self	No	No	Control	Dispenser	Bad Practice	Strongly Agree	Dis Agree	Dis Agree	Neutral	Neutral	Dis Agree	Negative Attitude
557	Semi Urban	Dewa Chefa	31-40	Male	Goat	Primary	No	I don't Know	I don't Know	I don't Know	I don't Know	I don't Know	Not Knowledgeable	Consult Vet	Traditional Healer	Yes	No	Production	Dispenser	Bad Practice	Neutral	Dis Agree	Dis Agree	I don’t Know	Dis Agree	Strongly Agree	Negative Attitude
558	Rural	Dewa Chefa	18-30	Male	All	Illiterate	Yes	Yes	Yes	Yes	No	Yes	Not Knowledgeable	Self treat	Vet	No	No	Treatment	Pharmacy	Bad Practice	I don’t Know	I don’t Know	Dis Agree	I don’t Know	I don’t Know	Neutral	Negative Attitude
559	Rural	Bati	18-30	Female	Cattle	Illiterate	No	I don't Know	I don't Know	I don't Know	I don't Know	No	Not Knowledgeable	Consult Vet	Self	Yes	Yes	Prevention	Dispenser	Bad Practice	Agree	Dis Agree	Neutral	Dis Agree	Dis Agree	Strongly Agree	Negative Attitude
560	Semi Urban	Jule Timuga	>40	Male	Sheep	Primary	No	No	No	No	No	No	Not Knowledgeable	Clinic	Self	Yes	Yes	Control	Clinic	Bad Practice	Strongly Agree	Strongly Agree	Agree	Agree	Agree	Strongly Agree	Positive Attitude
561	Urban	Kemissie	31-40	Male	Goat	Illiterate	Yes	I don't Know	I don't Know	I don't Know	I don't Know	I don't Know	Not Knowledgeable	Self treat	Self	No	Yes	Prevention	Clinic	Bad Practice	Agree	Dis Agree	Dis Agree	Dis Agree	Dis Agree	Agree	Negative Attitude
562	Semi Urban	Bati	18-30	Male	All	Illiterate	Yes	No	Yes	No	No	Yes	Not Knowledgeable	Clinic	Self	Yes	Yes	Prevention	Clinic	Bad Practice	Strongly Agree	Neutral	Agree	Dis Agree	Dis Agree	Strongly Agree	Negative Attitude
563	Semi Urban	Kemissie	>40	Female	All	Secondary	Yes	I don't Know	I don't Know	I don't Know	I don't Know	I don't Know	Not Knowledgeable	Clinic	Self	No	No	Control	Pharmacy	Bad Practice	Dis Agree	I don’t Know	I don’t Know	I don’t Know	I don’t Know	Strongly Agree	Negative Attitude
564	Semi Urban	Jule Timuga	18-30	Male	Cattle	Illiterate	Yes	Yes	Yes	Yes	Yes	Yes	Knowledgeable	Clinic	Vet	Yes	Yes	Treatment	Clinic	Good Practice	Neutral	Dis Agree	Dis Agree	I don’t Know	Dis Agree	Strongly Agree	Negative Attitude
565	Semi Urban	Dewa Chefa	>40	Female	Poultry	Primary	No	No	I don't Know	No	I don't Know	No	Not Knowledgeable	Clinic	Self	No	No	Prevention	Pharmacy	Bad Practice	I don’t Know	I don’t Know	I don’t Know	I don’t Know	I don’t Know	Strongly Agree	Negative Attitude
566	Urban	Kemissie	31-40	Male	Goat	Diploma	Yes	No	Yes	Yes	No	No	Not Knowledgeable	Consult Vet	Traditional Healer	Yes	No	Production	Dispenser	Bad Practice	Neutral	Dis Agree	Dis Agree	I don’t Know	Dis Agree	Strongly Agree	Negative Attitude
567	Semi Urban	Bati	31-40	Female	Goat	Primary	No	Yes	Yes	Yes	Yes	Yes	Not Knowledgeable	Self treat	Vet	No	No	Treatment	Pharmacy	Bad Practice	Dis Agree	I don’t Know	Dis Agree	I don’t Know	Dis Agree	Agree	Negative Attitude
568	Urban	Bati	31-40	Male	Poultry	Diploma	Yes	Yes	Yes	Yes	Yes	Yes	Knowledgeable	Clinic	Vet	Yes	Yes	Prevention	Clinic	Bad Practice	Strongly Agree	Neutral	Dis Agree	Strongly Agree	Strongly Agree	Strongly Agree	Negative Attitude
569	Semi Urban	Dewa Chefa	18-30	Female	Poultry	Illiterate	Yes	I don't Know	I don't Know	I don't Know	I don't Know	I don't Know	Not Knowledgeable	Self treat	Vet	No	No	Prevention	Pharmacy	Bad Practice	Dis Agree	I don’t Know	Dis Agree	I don’t Know	I don’t Know	Agree	Negative Attitude
570	Urban	Jule Timuga	31-40	Male	Goat	Primary	No	I don't Know	I don't Know	I don't Know	I don't Know	I don't Know	Not Knowledgeable	Clinic	Self	Yes	Yes	Control	Clinic	Bad Practice	Strongly Agree	Strongly Agree	Strongly Agree	Strongly Agree	Strongly Agree	Strongly Agree	Positive Attitude
571	Urban	Bati	31-40	Male	Sheep	Primary	No	Yes	I don't Know	I don't Know	I don't Know	I don't Know	Not Knowledgeable	Clinic	Vet	Yes	Yes	Treatment	Pharmacy	Good Practice	Neutral	I don’t Know	Dis Agree	Dis Agree	Dis Agree	Agree	Negative Attitude
